# Supplementary material for: Comparative analytical study of suction drum foundation penetration characteristics of guide frame platforms with real measurements
Source: PLoS One. 2024 Feb 29;19(2):e0299647. doi: 10.1371/journal.pone.0299647 (PMC10903861; doi:10.1371/journal.pone.0299647)
Supplement: S1 File — (ZIP) [file pone.0299647.s001.zip]

Archive with 4 entries (3 files):
- Supporting Information/S1 Data. Fig. 9 Numerical simulated values of the individual penetration resistances (lateral friction resistance, pile end resistance, and total resistance) for the sinking of the suction.xlsx
- Supporting Information/S2 Data. Fig.13 Negative pressure (suction) versus sinking depth curves for WT06, WT07, WT09, WT18, WT19, WT22, WT29, WT32, WT35, WT44, WT48, WT54 bases.xlsx
- Supporting Information/minimal data.docx
- Supporting Information/
