# Supplementary material for: Comparative analytical study of suction drum foundation penetration characteristics of guide frame platforms with real measurements
Source: PLoS One. 2024 Feb 29;19(2):e0299647. doi: 10.1371/journal.pone.0299647 (PMC10903861; doi:10.1371/journal.pone.0299647)
Supplement: S1 File — (ZIP) [file pone.0299647.s001.zip › Supporting Information/S1 Data. Fig. 9 Numerical simulated values of the individual penetration resistances (lateral friction resistance, pile end resistance, and total resistance) for the sinking of the suction.xlsx]

## Sheet: Sheet1
v=0.2m/s					v=0.1m/s					v=0.05m/s					v=0.01m/s
Depths	Lateral Friction Resistance	Pile end Resistance	Total Resistance		Depths	Lateral Friction Resistance	Pile end Resistance	Total Resistance		Depths	Lateral Friction Resistance	Pile end Resistance	Total Resistance		Depths	Lateral Friction Resistance	Pile end Resistance	Total Resistance
0	0	0	0		0	0	0	0		0	0	0	0		0	0	0	0
0.0079	10.273	45.9295	56.2025		0.0079	9.24568	41.3366	50.5822		0.0079	7.70474	39.0401	46.7448		0.0079	6.16379	36.7436	42.9074
0.01615	55.6146	18.4176	74.0322		0.01615	50.0531	16.5758	66.629		0.01615	41.7109	15.655	57.3659		0.01615	33.3688	14.7341	48.1028
0.02441	23.6196	31.3435	54.9631		0.02441	21.2576	28.2092	49.4668		0.02441	17.7147	26.642	44.3567		0.02441	14.1718	25.0748	39.2466
0.03266	83.1004	27.8967	110.997		0.03266	74.7904	25.107	99.8974		0.03266	62.3253	23.7122	86.0375		0.03266	49.8602	22.3174	72.1776
0.04091	58.4632	22.5737	81.0369		0.04091	52.6169	20.3163	72.9332		0.04091	43.8474	19.1877	63.035		0.04091	35.0779	18.059	53.1369
0.04916	63.6612	13.128	76.7892		0.04916	57.2951	11.8152	69.1103		0.04916	47.7459	11.1588	58.9047		0.04916	38.1967	10.5024	48.6991
0.05742	109.433	34.864	144.297		0.05742	98.4895	31.3776	129.867		0.05742	82.0746	29.6344	111.709		0.05742	65.6597	27.8912	93.5509
0.06567	49.2262	55.357	104.583		0.06567	44.3036	49.8213	94.1249		0.06567	36.9196	47.0534	83.9731		0.06567	29.5357	44.2856	73.8213
0.07392	75.2338	27.9095	103.143		0.07392	67.7104	25.1185	92.829		0.07392	56.4254	23.7231	80.1484		0.07392	45.1403	22.3276	67.4679
0.08218	71.3712	42.769	114.14		0.08218	64.2341	38.4921	102.726		0.08218	53.5284	36.3537	89.8821		0.08218	42.8227	34.2152	77.0379
0.09043	78.5706	41.797	120.368		0.09043	70.7135	37.6173	108.331		0.09043	58.928	35.5275	94.4554		0.09043	47.1424	33.4376	80.58
0.09868	103.561	45.686	149.247		0.09868	93.2049	41.1174	134.322		0.09868	77.6707	38.8331	116.504		0.09868	62.1366	36.5488	98.6854
0.10693	90.5596	39.368	129.928		0.10693	81.5036	35.4312	116.935		0.10693	67.9197	33.4628	101.382		0.10693	54.3358	31.4944	85.8302
0.11519	108.38	43.918	152.298		0.11519	97.5418	39.5262	137.068		0.11519	81.2849	37.3303	118.615		0.11519	65.0279	35.1344	100.162
0.12344	109.087	46.452	155.539		0.12344	98.1781	41.8068	139.985		0.12344	81.8151	39.4842	121.299		0.12344	65.4521	37.1616	102.614
0.13169	111.691	50.548	162.239		0.13169	100.522	45.4932	146.015		0.13169	83.7684	42.9658	126.734		0.13169	67.0147	40.4384	107.453
0.13995	104.43	48.552	152.982		0.13995	93.9868	43.6968	137.684		0.13995	78.3224	41.2692	119.592		0.13995	62.6579	38.8416	101.499
0.1482	120.934	45.872	166.806		0.1482	108.841	41.2848	150.126		0.1482	90.7006	38.9912	129.692		0.1482	72.5605	36.6976	109.258
0.15645	120.398	44.67	165.068		0.15645	108.358	40.203	148.561		0.15645	90.2985	37.9695	128.268		0.15645	72.2388	35.736	107.975
0.1647	121.694	47.4	169.094		0.1647	109.524	42.66	152.184		0.1647	91.2702	40.29	131.56		0.1647	73.0162	37.92	110.936
0.17296	115.312	50.996	166.308		0.17296	103.78	45.8964	149.677		0.17296	86.4837	43.3466	129.83		0.17296	69.187	40.7968	109.984
0.18121	119.719	48.204	167.923		0.18121	107.747	43.3836	151.131		0.18121	89.7892	40.9734	130.763		0.18121	71.8314	38.5632	110.395
0.18946	121.111	51.7	172.811		0.18946	109	46.53	155.53		0.18946	90.8329	43.945	134.778		0.18946	72.6664	41.36	114.026
0.19772	124.738	53.744	178.482		0.19772	112.265	48.3696	160.634		0.19772	93.5538	45.6824	139.236		0.19772	74.843	42.9952	117.838
0.20597	145.779	58.224	204.003		0.20597	131.201	52.4016	183.603		0.20597	109.334	49.4904	158.825		0.20597	87.4673	46.5792	134.046
0.21422	132.821	58.836	191.657		0.21422	119.539	52.9524	172.491		0.21422	99.6158	50.0106	149.626		0.21422	79.6926	47.0688	126.761
0.22247	131.649	56.548	188.197		0.22247	118.484	50.8932	169.377		0.22247	98.7368	48.0658	146.803		0.22247	78.9894	45.2384	124.228
0.23072	134.728	60.04	194.768		0.23072	121.256	54.036	175.292		0.23072	101.046	51.034	152.08		0.23072	80.837	48.032	128.869
0.23897	144.658	58.992	203.65		0.23897	130.193	53.0928	183.285		0.23897	108.494	50.1432	158.637		0.23897	86.795	47.1936	133.989
0.24723	145.619	59.932	205.551		0.24723	131.057	53.9388	184.996		0.24723	109.214	50.9422	160.157		0.24723	87.3715	47.9456	135.317
0.25548	140.262	63.828	204.09		0.25548	126.236	57.4452	183.681		0.25548	105.197	54.2538	159.45		0.25548	84.1572	51.0624	135.22
0.26373	145.308	67.296	212.604		0.26373	130.777	60.5664	191.344		0.26373	108.981	57.2016	166.183		0.26373	87.1849	53.8368	141.022
0.27198	150.693	62.416	213.109		0.27198	135.624	56.1744	191.798		0.27198	113.02	53.0536	166.074		0.27198	90.416	49.9328	140.349
0.28023	163.077	64.528	227.605		0.28023	146.769	58.0752	204.844		0.28023	122.308	54.8488	177.156		0.28023	97.8461	51.6224	149.468
0.28848	160.686	68.232	228.918		0.28848	144.617	61.4088	206.026		0.28848	120.514	57.9972	178.511		0.28848	96.4114	54.5856	150.997
0.29674	172.992	65.368	238.36		0.29674	155.692	58.8312	214.524		0.29674	129.744	55.5628	185.306		0.29674	103.795	52.2944	156.089
0.30499	199.075	66.236	265.311		0.30499	179.167	59.6124	238.78		0.30499	149.306	56.3006	205.607		0.30499	119.445	52.9888	172.434
0.31324	175.492	69.108	244.6		0.31324	157.942	62.1972	220.14		0.31324	131.619	58.7418	190.361		0.31324	105.295	55.2864	160.581
0.32149	181.653	67.26	248.913		0.32149	163.488	60.534	224.022		0.32149	136.24	57.171	193.411		0.32149	108.992	53.808	162.8
0.32974	161.618	71.08	232.698		0.32974	145.456	63.972	209.428		0.32974	121.214	60.418	181.632		0.32974	96.9709	56.864	153.835
0.33799	172.731	70.2	242.931		0.33799	155.458	63.18	218.638		0.33799	129.548	59.67	189.218		0.33799	103.639	56.16	159.799
0.34625	190.259	70.144	260.403		0.34625	171.233	63.1296	234.363		0.34625	142.694	59.6224	202.316		0.34625	114.155	56.1152	170.27
0.3545	200.514	71.392	271.906		0.3545	180.463	64.2528	244.715		0.3545	150.386	60.6832	211.069		0.3545	120.308	57.1136	177.422
0.36275	197.837	72.376	270.213		0.36275	178.053	65.1384	243.192		0.36275	148.378	61.5196	209.898		0.36275	118.702	57.9008	176.603
0.371	195.963	73.948	269.911		0.371	176.367	66.5532	242.92		0.371	146.973	62.8558	209.828		0.371	117.578	59.1584	176.736
0.37925	201.496	74.524	276.02		0.37925	181.346	67.0716	248.418		0.37925	151.122	63.3454	214.467		0.37925	120.898	59.6192	180.517
0.3875	206.504	74.6	281.104		0.3875	185.854	67.14	252.994		0.3875	154.878	63.41	218.288		0.3875	123.902	59.68	183.582
0.39576	196.835	74.76	271.595		0.39576	177.151	67.284	244.435		0.39576	147.626	63.546	211.172		0.39576	118.101	59.808	177.909
0.40401	214.85	76.758	291.608		0.40401	193.365	69.0822	262.447		0.40401	161.137	65.2443	226.382		0.40401	128.91	61.4064	190.316
0.41226	223.658	76.428	300.086		0.41226	201.292	68.7852	270.077		0.41226	167.744	64.9638	232.707		0.41226	134.195	61.1424	195.337
0.42052	207.784	76.246	284.03		0.42052	187.006	68.6214	255.627		0.42052	155.838	64.8091	220.647		0.42052	124.67	60.9968	185.667
0.42877	205.102	77.393	282.495		0.42877	184.592	69.6537	254.245		0.42877	153.827	65.784	219.611		0.42877	123.061	61.9144	184.976
0.43703	229.984	77.428	307.412		0.43703	206.986	69.6852	276.671		0.43703	172.488	65.8138	238.302		0.43703	137.99	61.9424	199.933
0.44528	223.044	78.743	301.787		0.44528	200.74	70.8687	271.608		0.44528	167.283	66.9316	234.215		0.44528	133.826	62.9944	196.821
0.45353	222.584	79.25	301.834		0.45353	200.326	71.325	271.651		0.45353	166.938	67.3625	234.3		0.45353	133.55	63.4	196.95
0.46179	216.402	79.716	296.118		0.46179	194.762	71.7444	266.506		0.46179	162.302	67.7586	230.06		0.46179	129.841	63.7728	193.614
0.47004	225.314	80.262	305.576		0.47004	202.783	72.2358	275.018		0.47004	168.986	68.2227	237.208		0.47004	135.188	64.2096	199.398
0.4783	263.518	79.728	343.246		0.4783	237.166	71.7552	308.921		0.4783	197.638	67.7688	265.407		0.4783	158.111	63.7824	221.893
0.48655	251.754	80.092	331.846		0.48655	226.579	72.0828	298.661		0.48655	188.815	68.0782	256.894		0.48655	151.052	64.0736	215.126
0.4948	241	80.272	321.272		0.4948	216.9	72.2448	289.145		0.4948	180.75	68.2312	248.981		0.4948	144.6	64.2176	208.818
0.50306	243.972	82.104	326.076		0.50306	219.575	73.8936	293.468		0.50306	182.979	69.7884	252.767		0.50306	146.383	65.6832	212.066
0.51131	253.11	81.236	334.346		0.51131	227.799	73.1124	300.911		0.51131	189.833	69.0506	258.883		0.51131	151.866	64.9888	216.855
0.51957	229.784	81.68	311.464		0.51957	206.806	73.512	280.318		0.51957	172.338	69.428	241.766		0.51957	137.87	65.344	203.214
0.52782	230.838	82.072	312.91		0.52782	207.754	73.8648	281.619		0.52782	173.129	69.7612	242.89		0.52782	138.503	65.6576	204.16
0.53607	243.998	82.48	326.478		0.53607	219.598	74.232	293.83		0.53607	182.999	70.108	253.107		0.53607	146.399	65.984	212.383
0.54433	261.688	83.264	344.952		0.54433	235.519	74.9376	310.457		0.54433	196.266	70.7744	267.04		0.54433	157.013	66.6112	223.624
0.55258	273.538	82	355.538		0.55258	246.184	73.8	319.984		0.55258	205.154	69.7	274.853		0.55258	164.123	65.6	229.723
0.56084	257.796	85.648	343.444		0.56084	232.016	77.0832	309.1		0.56084	193.347	72.8008	266.148		0.56084	154.678	68.5184	223.196
0.56909	262.654	84.544	347.198		0.56909	236.389	76.0896	312.478		0.56909	196.99	71.8624	268.853		0.56909	157.592	67.6352	225.228
0.57734	261.436	84.432	345.868		0.57734	235.292	75.9888	311.281		0.57734	196.077	71.7672	267.844		0.57734	156.862	67.5456	224.407
0.5856	289.136	84.8	373.936		0.5856	260.222	76.32	336.542		0.5856	216.852	72.08	288.932		0.5856	173.482	67.84	241.322
0.59385	249.754	84.992	334.746		0.59385	224.779	76.4928	301.271		0.59385	187.315	72.2432	259.559		0.59385	149.852	67.9936	217.846
0.60211	247.158	85.568	332.726		0.60211	222.442	77.0112	299.453		0.60211	185.369	72.7328	258.101		0.60211	148.295	68.4544	216.749
0.61036	294.498	83.136	377.634		0.61036	265.048	74.8224	339.871		0.61036	220.874	70.6656	291.539		0.61036	176.699	66.5088	243.208
0.61861	262.336	84.72	347.056		0.61861	236.102	76.248	312.35		0.61861	196.752	72.012	268.764		0.61861	157.402	67.776	225.178
0.62687	300.606	85.024	385.63		0.62687	270.545	76.5216	347.067		0.62687	225.454	72.2704	297.725		0.62687	180.364	68.0192	248.383
0.63512	290.72	85.92	376.64		0.63512	261.648	77.328	338.976		0.63512	218.04	73.032	291.072		0.63512	174.432	68.736	243.168
0.64338	286.748	86.576	373.324		0.64338	258.073	77.9184	335.992		0.64338	215.061	73.5896	288.651		0.64338	172.049	69.2608	241.31
0.65163	265.828	85.984	351.812		0.65163	239.245	77.3856	316.631		0.65163	199.371	73.0864	272.457		0.65163	159.497	68.7872	228.284
0.65988	289.488	86.272	375.76		0.65988	260.539	77.6448	338.184		0.65988	217.116	73.3312	290.447		0.65988	173.693	69.0176	242.71
0.66814	267.198	87.44	354.638		0.66814	240.478	78.696	319.174		0.66814	200.399	74.324	274.723		0.66814	160.319	69.952	230.271
0.67639	283.33	90.608	373.938		0.67639	254.997	81.5472	336.544		0.67639	212.498	77.0168	289.514		0.67639	169.998	72.4864	242.484
0.68465	292.574	87.584	380.158		0.68465	263.317	78.8256	342.142		0.68465	219.43	74.4464	293.877		0.68465	175.544	70.0672	245.612
0.6929	294.996	87.808	382.804		0.6929	265.496	79.0272	344.524		0.6929	221.247	74.6368	295.884		0.6929	176.998	70.2464	247.244
0.70115	298.17	87.392	385.562		0.70115	268.353	78.6528	347.006		0.70115	223.627	74.2832	297.911		0.70115	178.902	69.9136	248.816
0.70941	299.886	90.432	390.318		0.70941	269.897	81.3888	351.286		0.70941	224.915	76.8672	301.782		0.70941	179.932	72.3456	252.277
0.71766	274.812	88.864	363.676		0.71766	247.331	79.9776	327.308		0.71766	206.109	75.5344	281.643		0.71766	164.887	71.0912	235.978
0.72592	301.168	88.544	389.712		0.72592	271.051	79.6896	350.741		0.72592	225.876	75.2624	301.138		0.72592	180.701	70.8352	251.536
0.73417	294.946	89.248	384.194		0.73417	265.451	80.3232	345.775		0.73417	221.209	75.8608	297.07		0.73417	176.968	71.3984	248.366
0.74243	296.148	89.504	385.652		0.74243	266.533	80.5536	347.087		0.74243	222.111	76.0784	298.189		0.74243	177.689	71.6032	249.292
0.75068	271.326	89.856	361.182		0.75068	244.193	80.8704	325.064		0.75068	203.494	76.3776	279.872		0.75068	162.796	71.8848	234.68
0.75893	295.262	89.536	384.798		0.75893	265.736	80.5824	346.318		0.75893	221.446	76.1056	297.552		0.75893	177.157	71.6288	248.786
0.76719	337.46	90.272	427.732		0.76719	303.714	81.2448	384.959		0.76719	253.095	76.7312	329.826		0.76719	202.476	72.2176	274.694
0.77544	312.36	90.24	402.6		0.77544	281.124	81.216	362.34		0.77544	234.27	76.704	310.974		0.77544	187.416	72.192	259.608
0.7837	325.28	89.248	414.528		0.7837	292.752	80.3232	373.075		0.7837	243.96	75.8608	319.821		0.7837	195.168	71.3984	266.566
0.79195	320.358	90.464	410.822		0.79195	288.322	81.4176	369.74		0.79195	240.268	76.8944	317.163		0.79195	192.215	72.3712	264.586
0.8002	315.874	89.056	404.93		0.8002	284.287	80.1504	364.437		0.8002	236.905	75.6976	312.603		0.8002	189.524	71.2448	260.769
0.80845	310.258	89.968	400.226		0.80845	279.232	80.9712	360.203		0.80845	232.694	76.4728	309.166		0.80845	186.155	71.9744	258.129
0.8167	352.048	90.688	442.736		0.8167	316.843	81.6192	398.462		0.8167	264.036	77.0848	341.121		0.8167	211.229	72.5504	283.779
0.82495	328.662	91.392	420.054		0.82495	295.796	82.2528	378.049		0.82495	246.496	77.6832	324.18		0.82495	197.197	73.1136	270.311
0.8332	329.17	91.696	420.866		0.8332	296.253	82.5264	378.779		0.8332	246.877	77.9416	324.819		0.8332	197.502	73.3568	270.859
0.84145	316.138	91.84	407.978		0.84145	284.524	82.656	367.18		0.84145	237.103	78.064	315.168		0.84145	189.683	73.472	263.155
0.8497	330.16	93.376	423.536		0.8497	297.144	84.0384	381.182		0.8497	247.62	79.3696	326.99		0.8497	198.096	74.7008	272.797
0.85795	299.734	93.36	393.094		0.85795	269.761	84.024	353.785		0.85795	224.8	79.356	304.156		0.85795	179.84	74.688	254.528
0.8662	308.214	92.736	400.95		0.8662	277.393	83.4624	360.855		0.8662	231.161	78.8256	309.986		0.8662	184.928	74.1888	259.117
0.87445	337.964	93.584	431.548		0.87445	304.168	84.2256	388.393		0.87445	253.473	79.5464	333.019		0.87445	202.778	74.8672	277.646
0.8827	330.556	93.328	423.884		0.8827	297.5	83.9952	381.496		0.8827	247.917	79.3288	327.246		0.8827	198.334	74.6624	272.996
0.89095	313.924	90.752	404.676		0.89095	282.532	81.6768	364.208		0.89095	235.443	77.1392	312.582		0.89095	188.354	72.6016	260.956
0.89919	323.834	93.744	417.578		0.89919	291.451	84.3696	375.82		0.89919	242.875	79.6824	322.558		0.89919	194.3	74.9952	269.296
0.90744	343.406	95.264	438.67		0.90744	309.065	85.7376	394.803		0.90744	257.555	80.9744	338.529		0.90744	206.044	76.2112	282.255
0.91569	358.408	92.864	451.272		0.91569	322.567	83.5776	406.145		0.91569	268.806	78.9344	347.74		0.91569	215.045	74.2912	289.336
0.92394	318.16	95.344	413.504		0.92394	286.344	85.8096	372.154		0.92394	238.62	81.0424	319.662		0.92394	190.896	76.2752	267.171
0.93219	333.552	94.464	428.016		0.93219	300.197	85.0176	385.214		0.93219	250.164	80.2944	330.458		0.93219	200.131	75.5712	275.702
0.94044	346.402	94.512	440.914		0.94044	311.762	85.0608	396.823		0.94044	259.801	80.3352	340.137		0.94044	207.841	75.6096	283.451
0.94869	377.192	95.808	473		0.94869	339.473	86.2272	425.7		0.94869	282.894	81.4368	364.331		0.94869	226.315	76.6464	302.962
0.95694	375.244	94.288	469.532		0.95694	337.72	84.8592	422.579		0.95694	281.433	80.1448	361.578		0.95694	225.146	75.4304	300.577
0.96519	417.848	94.976	512.824		0.96519	376.063	85.4784	461.542		0.96519	313.386	80.7296	394.116		0.96519	250.709	75.9808	326.69
0.97344	383.394	95.232	478.626		0.97344	345.055	85.7088	430.763		0.97344	287.546	80.9472	368.493		0.97344	230.036	76.1856	306.222
0.98169	368.536	97.048	465.584		0.98169	331.682	87.3432	419.026		0.98169	276.402	82.4908	358.893		0.98169	221.122	77.6384	298.76
0.98994	379.628	95.408	475.036		0.98994	341.665	85.8672	427.532		0.98994	284.721	81.0968	365.818		0.98994	227.777	76.3264	304.103
0.99819	423.204	98.136	521.34		0.99819	380.884	88.3224	469.206		0.99819	317.403	83.4156	400.819		0.99819	253.922	78.5088	332.431
1.00644	401.062	96.728	497.79		1.00644	360.956	87.0552	448.011		1.00644	300.796	82.2188	383.015		1.00644	240.637	77.3824	318.02
1.01468	407.174	99.672	506.846		1.01468	366.457	89.7048	456.161		1.01468	305.38	84.7212	390.102		1.01468	244.304	79.7376	324.042
1.02293	419.282	98.552	517.834		1.02293	377.354	88.6968	466.051		1.02293	314.462	83.7692	398.231		1.02293	251.569	78.8416	330.411
1.03118	403.67	96.436	500.106		1.03118	363.303	86.7924	450.095		1.03118	302.752	81.9706	384.723		1.03118	242.202	77.1488	319.351
1.03943	385.936	98.088	484.024		1.03943	347.342	88.2792	435.622		1.03943	289.452	83.3748	372.827		1.03943	231.562	78.4704	310.032
1.04768	389.686	98.96	488.646		1.04768	350.717	89.064	439.781		1.04768	292.264	84.116	376.38		1.04768	233.812	79.168	312.98
1.05593	388.382	98.591	486.973		1.05593	349.544	88.7319	438.276		1.05593	291.286	83.8024	375.089		1.05593	233.029	78.8728	311.902
1.06418	402.574	100.086	502.66		1.06418	362.317	90.0774	452.394		1.06418	301.93	85.0731	387.004		1.06418	241.544	80.0688	321.613
1.07243	403.486	100.014	503.5		1.07243	363.137	90.0126	453.15		1.07243	302.615	85.0119	387.626		1.07243	242.092	80.0112	322.103
1.08068	374.028	93.628	467.656		1.08068	336.625	84.2652	420.89		1.08068	280.521	79.5838	360.105		1.08068	224.417	74.9024	299.319
1.08893	382.374	99.776	482.15		1.08893	344.137	89.7984	433.935		1.08893	286.781	84.8096	371.59		1.08893	229.424	79.8208	309.245
1.09718	384.982	96.962	481.944		1.09718	346.484	87.2658	433.75		1.09718	288.736	82.4177	371.154		1.09718	230.989	77.5696	308.559
1.10543	383.416	99.236	482.652		1.10543	345.074	89.3124	434.387		1.10543	287.562	84.3506	371.913		1.10543	230.05	79.3888	309.438
1.11368	388.952	99.44	488.392		1.11368	350.057	89.496	439.553		1.11368	291.714	84.524	376.238		1.11368	233.371	79.552	312.923
1.12193	383.836	99.616	483.452		1.12193	345.452	89.6544	435.107		1.12193	287.877	84.6736	372.551		1.12193	230.302	79.6928	309.994
1.13017	382.464	100.312	482.776		1.13017	344.218	90.2808	434.498		1.13017	286.848	85.2652	372.113		1.13017	229.478	80.2496	309.728
1.13842	376.018	101.04	477.058		1.13842	338.416	90.936	429.352		1.13842	282.014	85.884	367.897		1.13842	225.611	80.832	306.443
1.14667	389.794	101.304	491.098		1.14667	350.815	91.1736	441.988		1.14667	292.346	86.1084	378.454		1.14667	233.876	81.0432	314.92
1.15492	389.972	101.52	491.492		1.15492	350.975	91.368	442.343		1.15492	292.479	86.292	378.771		1.15492	233.983	81.216	315.199
1.16317	374.556	105.744	480.3		1.16317	337.1	95.1696	432.27		1.16317	280.917	89.8824	370.799		1.16317	224.734	84.5952	309.329
1.17142	372.512	104.416	476.928		1.17142	335.261	93.9744	429.235		1.17142	279.384	88.7536	368.138		1.17142	223.507	83.5328	307.04
1.17967	388.496	102.368	490.864		1.17967	349.646	92.1312	441.778		1.17967	291.372	87.0128	378.385		1.17967	233.098	81.8944	314.992
1.18792	383.302	102.496	485.798		1.18792	344.972	92.2464	437.218		1.18792	287.476	87.1216	374.598		1.18792	229.981	81.9968	311.978
1.19617	387.258	101.072	488.33		1.19617	348.532	90.9648	439.497		1.19617	290.443	85.9112	376.355		1.19617	232.355	80.8576	313.212
1.20442	388.508	103.408	491.916		1.20442	349.657	93.0672	442.724		1.20442	291.381	87.8968	379.278		1.20442	233.105	82.7264	315.831
1.21267	379.61	103.376	482.986		1.21267	341.649	93.0384	434.687		1.21267	284.707	87.8696	372.577		1.21267	227.766	82.7008	310.467
1.22092	364.928	104.736	469.664		1.22092	328.435	94.2624	422.698		1.22092	273.696	89.0256	362.722		1.22092	218.957	83.7888	302.746
1.22917	369.002	103.088	472.09		1.22917	332.102	92.7792	424.881		1.22917	276.752	87.6248	364.376		1.22917	221.401	82.4704	303.872
1.23742	400.594	104.096	504.69		1.23742	360.535	93.6864	454.221		1.23742	300.445	88.4816	388.927		1.23742	240.356	83.2768	323.633
1.24566	396.822	103.968	500.79		1.24566	357.14	93.5712	450.711		1.24566	297.616	88.3728	385.989		1.24566	238.093	83.1744	321.268
1.25391	378.584	103.232	481.816		1.25391	340.726	92.9088	433.634		1.25391	283.938	87.7472	371.685		1.25391	227.15	82.5856	309.736
1.26216	394.308	104.96	499.268		1.26216	354.877	94.464	449.341		1.26216	295.731	89.216	384.947		1.26216	236.585	83.968	320.553
1.27041	397.872	107.912	505.784		1.27041	358.085	97.1208	455.206		1.27041	298.404	91.7252	390.129		1.27041	238.723	86.3296	325.053
1.27866	385.044	110.344	495.388		1.27866	346.54	99.3096	445.849		1.27866	288.783	93.7924	382.575		1.27866	231.026	88.2752	319.302
1.28691	396.606	109.224	505.83		1.28691	356.945	98.3016	455.247		1.28691	297.454	92.8404	390.295		1.28691	237.964	87.3792	325.343
1.29516	366.714	109.768	476.482		1.29516	330.043	98.7912	428.834		1.29516	275.036	93.3028	368.338		1.29516	220.028	87.8144	307.843
1.30341	330.652	110.024	440.676		1.30341	297.587	99.0216	396.608		1.30341	247.989	93.5204	341.509		1.30341	198.391	88.0192	286.41
--	466.558	110.184	576.742		--	419.902	99.1656	519.068		--	349.918	93.6564	443.575		--	279.935	88.1472	368.082
1.31991	344.598	110.664	455.262		1.31991	310.138	99.5976	409.736		1.31991	258.449	94.0644	352.513		1.31991	206.759	88.5312	295.29
1.32816	359.63	110.28	469.91		1.32816	323.667	99.252	422.919		1.32816	269.723	93.738	363.461		1.32816	215.778	88.224	304.002
1.33641	353.174	110.856	464.03		1.33641	317.857	99.7704	417.627		1.33641	264.88	94.2276	359.108		1.33641	211.904	88.6848	300.589
1.34466	354.534	110.088	464.622		1.34466	319.081	99.0792	418.16		1.34466	265.901	93.5748	359.475		1.34466	212.72	88.0704	300.791
1.35291	361.372	110.824	472.196		1.35291	325.235	99.7416	424.976		1.35291	271.029	94.2004	365.229		1.35291	216.823	88.6592	305.482
1.36115	389.052	110.12	499.172		1.36115	350.147	99.108	449.255		1.36115	291.789	93.602	385.391		1.36115	233.431	88.096	321.527
1.3694	324.894	110.888	435.782		1.3694	292.405	99.7992	392.204		1.3694	243.671	94.2548	337.925		1.3694	194.936	88.7104	283.647
1.37765	350.242	110.856	461.098		1.37765	315.218	99.7704	414.988		1.37765	262.682	94.2276	356.909		1.37765	210.145	88.6848	298.83
1.3859	311.566	110.728	422.294		1.3859	280.409	99.6552	380.065		1.3859	233.674	94.1188	327.793		1.3859	186.94	88.5824	275.522
1.39415	332.462	110.696	443.158		1.39415	299.216	99.6264	398.842		1.39415	249.346	94.0916	343.438		1.39415	199.477	88.5568	288.034
1.4024	347.164	111.272	458.436		1.4024	312.448	100.145	412.592		1.4024	260.373	94.5812	354.954		1.4024	208.298	89.0176	297.316
1.41065	382.27	111.048	493.318		1.41065	344.043	99.9432	443.986		1.41065	286.702	94.3908	381.093		1.41065	229.362	88.8384	318.2
1.4189	388.564	111.048	499.612		1.4189	349.708	99.9432	449.651		1.4189	291.423	94.3908	385.814		1.4189	233.138	88.8384	321.977
1.42715	414.308	110.632	524.94		1.42715	372.877	99.5688	472.446		1.42715	310.731	94.0372	404.768		1.42715	248.585	88.5056	337.09
1.4354	419.844	110.952	530.796		1.4354	377.86	99.8568	477.716		1.4354	314.883	94.3092	409.192		1.4354	251.906	88.7616	340.668
1.44365	430.25	111.048	541.298		1.44365	387.225	99.9432	487.168		1.44365	322.688	94.3908	417.078		1.44365	258.15	88.8384	346.988
1.4519	468.196	110.536	578.732		1.4519	421.376	99.4824	520.859		1.4519	351.147	93.9556	445.103		1.4519	280.918	88.4288	369.346
1.46015	459.41	110.792	570.202		1.46015	413.469	99.7128	513.182		1.46015	344.558	94.1732	438.731		1.46015	275.646	88.6336	364.28
1.4684	429.362	110.632	539.994		1.4684	386.426	99.5688	485.995		1.4684	322.022	94.0372	416.059		1.4684	257.617	88.5056	346.123
1.47664	486.408	111.848	598.256		1.47664	437.767	100.663	538.43		1.47664	364.806	95.0708	459.877		1.47664	291.845	89.4784	381.323
1.48489	478.626	110.984	589.61		1.48489	430.763	99.8856	530.649		1.48489	358.969	94.3364	453.306		1.48489	287.176	88.7872	375.963
1.49314	502.692	110.792	613.484		1.49314	452.423	99.7128	552.136		1.49314	377.019	94.1732	471.192		1.49314	301.615	88.6336	390.249
1.50139	491.45	110.824	602.274		1.50139	442.305	99.7416	542.047		1.50139	368.587	94.2004	462.788		1.50139	294.87	88.6592	383.529
1.50964	501.2	112.744	613.944		1.50964	451.08	101.47	552.55		1.50964	375.9	95.8324	471.732		1.50964	300.72	90.1952	390.915
1.51789	498.104	110.568	608.672		1.51789	448.294	99.5112	547.805		1.51789	373.578	93.9828	467.561		1.51789	298.862	88.4544	387.317
1.52614	509.296	111.272	620.568		1.52614	458.366	100.145	558.511		1.52614	381.972	94.5812	476.553		1.52614	305.578	89.0176	394.595
1.53439	504.7	110.216	614.916		1.53439	454.23	99.1944	553.424		1.53439	378.525	93.6836	472.209		1.53439	302.82	88.1728	390.993
1.54264	484.112	110.216	594.328		1.54264	435.701	99.1944	534.895		1.54264	363.084	93.6836	456.767		1.54264	290.467	88.1728	378.64
1.55089	453.002	111.4	564.402		1.55089	407.702	100.26	507.962		1.55089	339.752	94.69	434.442		1.55089	271.801	89.12	360.921
1.55914	467.958	111.816	579.774		1.55914	421.162	100.634	521.797		1.55914	350.969	95.0436	446.012		1.55914	280.775	89.4528	370.228
1.56739	491.01	110.984	601.994		1.56739	441.909	99.8856	541.795		1.56739	368.257	94.3364	462.594		1.56739	294.606	88.7872	383.393
1.57564	445.568	109.8	555.368		1.57564	401.011	98.82	499.831		1.57564	334.176	93.33	427.506		1.57564	267.341	87.84	355.181
1.58389	438.006	110.12	548.126		1.58389	394.205	99.108	493.313		1.58389	328.505	93.602	422.106		1.58389	262.804	88.096	350.9
1.59213	436.482	110.44	546.922		1.59213	392.834	99.396	492.23		1.59213	327.361	93.874	421.236		1.59213	261.889	88.352	350.241
1.60038	458.072	110.056	568.128		1.60038	412.265	99.0504	511.315		1.60038	343.554	93.5476	437.102		1.60038	274.843	88.0448	362.888
1.60864	415.508	110.376	525.884		1.60864	373.957	99.3384	473.296		1.60864	311.631	93.8196	405.451		1.60864	249.305	88.3008	337.606
1.6169	413.48	110.056	523.536		1.6169	372.132	99.0504	471.182		1.6169	310.11	93.5476	403.658		1.6169	248.088	88.0448	336.133
1.62516	403.728	104.616	508.344		1.62516	363.355	94.1544	457.51		1.62516	302.796	88.9236	391.72		1.62516	242.237	83.6928	325.93
1.63342	450.494	107.816	558.31		1.63342	405.445	97.0344	502.479		1.63342	337.87	91.6436	429.514		1.63342	270.296	86.2528	356.549
1.64168	424.084	107.368	531.452		1.64168	381.676	96.6312	478.307		1.64168	318.063	91.2628	409.326		1.64168	254.45	85.8944	340.345
1.64994	433	107.912	540.912		1.64994	389.7	97.1208	486.821		1.64994	324.75	91.7252	416.475		1.64994	259.8	86.3296	346.13
1.6582	488	110.92	598.92		1.6582	439.2	99.828	539.028		1.6582	366	94.282	460.282		1.6582	292.8	88.736	381.536
--	543	107.592	650.592		--	488.7	96.8328	585.533		--	407.25	91.4532	498.703		--	325.8	86.0736	411.874
1.67471	510	106.792	616.792		1.67471	459	96.1128	555.113		1.67471	382.5	90.7732	473.273		1.67471	306	85.4336	391.434
1.68297	492	107.048	599.048		1.68297	442.8	96.3432	539.143		1.68297	369	90.9908	459.991		1.68297	295.2	85.6384	380.838
1.69123	493.194	106.888	600.082		1.69123	443.875	96.1992	540.074		1.69123	369.896	90.8548	460.75		1.69123	295.916	85.5104	381.427
1.69949	505.278	110.568	615.846		1.69949	454.75	99.5112	554.261		1.69949	378.959	93.9828	472.941		1.69949	303.167	88.4544	391.621
1.70775	437.728	106.44	544.168		1.70775	393.955	95.796	489.751		1.70775	328.296	90.474	418.77		1.70775	262.637	85.152	347.789
1.71601	478.913	107.08	585.993		1.71601	431.022	96.372	527.394		1.71601	359.185	91.018	450.203		1.71601	287.348	85.664	373.012
1.72427	512.451	108.936	621.387		1.72427	461.206	98.0424	559.248		1.72427	384.338	92.5956	476.934		1.72427	307.471	87.1488	394.62
1.73253	503.668	100.968	604.636		1.73253	453.301	90.8712	544.172		1.73253	377.751	85.8228	463.574		1.73253	302.201	80.7744	382.975
1.74078	498.086	106.056	604.142		1.74078	448.277	95.4504	543.728		1.74078	373.565	90.1476	463.712		1.74078	298.852	84.8448	383.696
1.74904	485.918	116.056	601.974		1.74904	437.326	104.45	541.777		1.74904	364.438	98.6476	463.086		1.74904	291.551	92.8448	384.396
1.7573	533.912	99.52	633.432		1.7573	480.521	89.568	570.089		1.7573	400.434	84.592	485.026		1.7573	320.347	79.616	399.963
1.76556	421.14	98.24	519.38		1.76556	379.026	88.416	467.442		1.76556	315.855	83.504	399.359		1.76556	252.684	78.592	331.276
1.77382	494.096	99.84	593.936		1.77382	444.686	89.856	534.542		1.77382	370.572	84.864	455.436		1.77382	296.458	79.872	376.33
1.78208	544.274	103.616	647.89		1.78208	489.847	93.2544	583.101		1.78208	408.205	88.0736	496.279		1.78208	326.564	82.8928	409.457
1.79034	503.848	104.224	608.072		1.79034	453.463	93.8016	547.265		1.79034	377.886	88.5904	466.476		1.79034	302.309	83.3792	385.688
1.7986	488.964	103.488	592.452		1.7986	440.068	93.1392	533.207		1.7986	366.723	87.9648	454.688		1.7986	293.378	82.7904	376.169
1.80685	527.944	104.096	632.04		1.80685	475.15	93.6864	568.836		1.80685	395.958	88.4816	484.44		1.80685	316.766	83.2768	400.043
1.81511	518.568	103.968	622.536		1.81511	466.711	93.5712	560.282		1.81511	388.926	88.3728	477.299		1.81511	311.141	83.1744	394.315
1.82337	496.322	105.376	601.698		1.82337	446.69	94.8384	541.528		1.82337	372.241	89.5696	461.811		1.82337	297.793	84.3008	382.094
1.83163	405.114	104.704	509.818		1.83163	364.603	94.2336	458.836		1.83163	303.836	88.9984	392.834		1.83163	243.068	83.7632	326.832
1.83989	499.976	104.416	604.392		1.83989	449.978	93.9744	543.953		1.83989	374.982	88.7536	463.736		1.83989	299.986	83.5328	383.518
1.84815	492.39	104.256	596.646		1.84815	443.151	93.8304	536.981		1.84815	369.293	88.6176	457.91		1.84815	295.434	83.4048	378.839
1.85641	485.878	106.144	592.022		1.85641	437.29	95.5296	532.82		1.85641	364.409	90.2224	454.631		1.85641	291.527	84.9152	376.442
1.86467	451.758	105.536	557.294		1.86467	406.582	94.9824	501.565		1.86467	338.818	89.7056	428.524		1.86467	271.055	84.4288	355.484
1.87293	485.358	107.104	592.462		1.87293	436.822	96.3936	533.216		1.87293	364.019	91.0384	455.057		1.87293	291.215	85.6832	376.898
1.88118	461.776	106.56	568.336		1.88118	415.598	95.904	511.502		1.88118	346.332	90.576	436.908		1.88118	277.066	85.248	362.314
1.88944	518.344	106.88	625.224		1.88944	466.51	96.192	562.702		1.88944	388.758	90.848	479.606		1.88944	311.006	85.504	396.51
1.8977	523.316	109.408	632.724		1.8977	470.984	98.4672	569.452		1.8977	392.487	92.9968	485.484		1.8977	313.99	87.5264	401.516
1.90596	480.088	107.68	587.768		1.90596	432.079	96.912	528.991		1.90596	360.066	91.528	451.594		1.90596	288.053	86.144	374.197
1.91422	487.364	108.16	595.524		1.91422	438.628	97.344	535.972		1.91422	365.523	91.936	457.459		1.91422	292.418	86.528	378.946
1.92248	422.364	107.904	530.268		1.92248	380.128	97.1136	477.241		1.92248	316.773	91.7184	408.491		1.92248	253.418	86.3232	339.742
1.93074	440.33	106.912	547.242		1.93074	396.297	96.2208	492.518		1.93074	330.248	90.8752	421.123		1.93074	264.198	85.5296	349.728
1.939	468.354	107.2	575.554		1.939	421.519	96.48	517.999		1.939	351.265	91.12	442.385		1.939	281.012	85.76	366.772
1.94725	445.734	105.792	551.526		1.94725	401.161	95.2128	496.373		1.94725	334.3	89.9232	424.224		1.94725	267.44	84.6336	352.074
1.95551	475.646	107.232	582.878		1.95551	428.081	96.5088	524.59		1.95551	356.735	91.1472	447.882		1.95551	285.388	85.7856	371.173
1.96377	460.128	108.864	568.992		1.96377	414.115	97.9776	512.093		1.96377	345.096	92.5344	437.63		1.96377	276.077	87.0912	363.168
1.97203	458.228	114.912	573.14		1.97203	412.405	103.421	515.826		1.97203	343.671	97.6752	441.346		1.97203	274.937	91.9296	366.866
1.98029	461.352	109.208	570.56		1.98029	415.217	98.2872	513.504		1.98029	346.014	92.8268	438.841		1.98029	276.811	87.3664	364.178
1.98855	497.9	102.048	599.948		1.98855	448.11	91.8432	539.953		1.98855	373.425	86.7408	460.166		1.98855	298.74	81.6384	380.378
1.99681	522.794	114.608	637.402		1.99681	470.515	103.147	573.662		1.99681	392.096	97.4168	489.512		1.99681	313.676	91.6864	405.363
2.00506	475.308	115	590.308		2.00506	427.777	103.5	531.277		2.00506	356.481	97.75	454.231		2.00506	285.185	92	377.185
2.01332	414.966	116.176	531.142		2.01332	373.469	104.558	478.028		2.01332	311.224	98.7496	409.974		2.01332	248.98	92.9408	341.92
2.02158	473.57	117.744	591.314		2.02158	426.213	105.97	532.183		2.02158	355.178	100.082	455.26		2.02158	284.142	94.1952	378.337
2.02984	456.046	116.592	572.638		2.02984	410.441	104.933	515.374		2.02984	342.034	99.1032	441.138		2.02984	273.628	93.2736	366.901
2.0381	450.338	116.688	567.026		2.0381	405.304	105.019	510.323		2.0381	337.753	99.1848	436.938		2.0381	270.203	93.3504	363.553
2.04636	483.482	117.136	600.618		2.04636	435.134	105.422	540.556		2.04636	362.611	99.5656	462.177		2.04636	290.089	93.7088	383.798
2.05462	437.838	116.432	554.27		2.05462	394.054	104.789	498.843		2.05462	328.378	98.9672	427.346		2.05462	262.703	93.1456	355.848
2.06288	461.062	115.568	576.63		2.06288	414.956	104.011	518.967		2.06288	345.796	98.2328	444.029		2.06288	276.637	92.4544	369.092
2.07114	525.99	116.016	642.006		2.07114	473.391	104.414	577.805		2.07114	394.493	98.6136	493.106		2.07114	315.594	92.8128	408.407
2.0794	436.37	116.336	552.706		2.0794	392.733	104.702	497.435		2.0794	327.277	98.8856	426.163		2.0794	261.822	93.0688	354.891
2.08766	561.588	115.792	677.38		2.08766	505.429	104.213	609.642		2.08766	421.191	98.4232	519.614		2.08766	336.953	92.6336	429.586
2.09592	518.306	117.936	636.242		2.09592	466.475	106.142	572.618		2.09592	388.729	100.246	488.975		2.09592	310.984	94.3488	405.332
2.10418	480.336	117.2	597.536		2.10418	432.302	105.48	537.782		2.10418	360.252	99.62	459.872		2.10418	288.202	93.76	381.962
2.11244	584.332	117.616	701.948		2.11244	525.899	105.854	631.753		2.11244	438.249	99.9736	538.223		2.11244	350.599	94.0928	444.692
2.12068	498.808	117.84	616.648		2.12068	448.927	106.056	554.983		2.12068	374.106	100.164	474.27		2.12068	299.285	94.272	393.557
--	304.344	117.904	422.248		--	273.91	106.114	380.023		--	228.258	100.218	328.476		--	182.606	94.3232	276.93
2.1372	383.574	117.456	501.03		2.1372	345.217	105.71	450.927		2.1372	287.68	99.8376	387.518		2.1372	230.144	93.9648	324.109
2.14546	467.508	117.456	584.964		2.14546	420.757	105.71	526.468		2.14546	350.631	99.8376	450.469		2.14546	280.505	93.9648	374.47
2.15372	528.286	117.008	645.294		2.15372	475.457	105.307	580.765		2.15372	396.214	99.4568	495.671		2.15372	316.972	93.6064	410.578
2.16198	541.182	117.264	658.446		2.16198	487.064	105.538	592.601		2.16198	405.887	99.6744	505.561		2.16198	324.709	93.8112	418.52
2.17024	502.646	116.72	619.366		2.17024	452.381	105.048	557.429		2.17024	376.985	99.212	476.197		2.17024	301.588	93.376	394.964
2.1785	533.484	116.384	649.868		2.1785	480.136	104.746	584.881		2.1785	400.113	98.9264	499.039		2.1785	320.09	93.1072	413.198
2.18676	554.766	116.688	671.454		2.18676	499.289	105.019	604.309		2.18676	416.075	99.1848	515.259		2.18676	332.86	93.3504	426.21
2.19502	596.232	117.2	713.432		2.19502	536.609	105.48	642.089		2.19502	447.174	99.62	546.794		2.19502	357.739	93.76	451.499
2.20328	484.708	117.072	601.78		2.20328	436.237	105.365	541.602		2.20328	363.531	99.5112	463.042		2.20328	290.825	93.6576	384.482
2.21154	540.144	121.736	661.88		2.21154	486.13	109.562	595.692		2.21154	405.108	103.476	508.584		2.21154	324.086	97.3888	421.475
2.2198	595.74	121.208	716.948		2.2198	536.166	109.087	645.253		2.2198	446.805	103.027	549.832		2.2198	357.444	96.9664	454.41
2.22806	623.948	120.248	744.196		2.22806	561.553	108.223	669.776		2.22806	467.961	102.211	570.172		2.22806	374.369	96.1984	470.567
2.23632	610.79	122.296	733.086		2.23632	549.711	110.066	659.777		2.23632	458.092	103.952	562.044		2.23632	366.474	97.8368	464.311
2.24458	653.042	122.232	775.274		2.24458	587.738	110.009	697.747		2.24458	489.781	103.897	593.679		2.24458	391.825	97.7856	489.611
2.25284	472.576	122.456	595.032		2.25284	425.318	110.21	535.529		2.25284	354.432	104.088	458.52		2.25284	283.546	97.9648	381.51
2.26108	569.11	121.816	690.926		2.26108	512.199	109.634	621.833		2.26108	426.832	103.544	530.376		2.26108	341.466	97.4528	438.919
2.26934	585.864	119.864	705.728		2.26934	527.278	107.878	635.155		2.26934	439.398	101.884	541.282		2.26934	351.518	95.8912	447.41
2.2776	592.17	122.072	714.242		2.2776	532.953	109.865	642.818		2.2776	444.127	103.761	547.889		2.2776	355.302	97.6576	452.96
2.28586	606.22	117.432	723.652		2.28586	545.598	105.689	651.287		2.28586	454.665	99.8172	554.482		2.28586	363.732	93.9456	457.678
2.29412	643.94	120.792	764.732		2.29412	579.546	108.713	688.259		2.29412	482.955	102.673	585.628		2.29412	386.364	96.6336	482.998
2.30238	614.784	120.52	735.304		2.30238	553.306	108.468	661.774		2.30238	461.088	102.442	563.53		2.30238	368.87	96.416	465.286
2.31064	724.564	119.864	844.428		2.31064	652.108	107.878	759.985		2.31064	543.423	101.884	645.307		2.31064	434.738	95.8912	530.63
2.3189	634.286	123.56	757.846		2.3189	570.857	111.204	682.061		2.3189	475.714	105.026	580.74		2.3189	380.572	98.848	479.42
2.32716	617.768	122.408	740.176		2.32716	555.991	110.167	666.158		2.32716	463.326	104.047	567.373		2.32716	370.661	97.9264	468.587
2.33542	754.902	130.76	885.662		2.33542	679.412	117.684	797.096		2.33542	566.177	111.146	677.322		2.33542	452.941	104.608	557.549
2.34368	629.426	131.4	760.826		2.34368	566.483	118.26	684.743		2.34368	472.07	111.69	583.76		2.34368	377.656	105.12	482.776
2.35194	647.714	130.872	778.586		2.35194	582.943	117.785	700.727		2.35194	485.786	111.241	597.027		2.35194	388.628	104.698	493.326
2.3602	508.374	140.296	648.67		2.3602	457.537	126.266	583.803		2.3602	381.281	119.252	500.532		2.3602	305.024	112.237	417.261
2.36846	704.928	123.816	828.744		2.36846	634.435	111.434	745.87		2.36846	528.696	105.244	633.94		2.36846	422.957	99.0528	522.01
2.37672	632.016	129.064	761.08		2.37672	568.814	116.158	684.972		2.37672	474.012	109.704	583.716		2.37672	379.21	103.251	482.461
2.38498	669.352	129.928	799.28		2.38498	602.417	116.935	719.352		2.38498	502.014	110.439	612.453		2.38498	401.611	103.942	505.554
2.39324	723.222	133.064	856.286		2.39324	650.9	119.758	770.657		2.39324	542.417	113.104	655.521		2.39324	433.933	106.451	540.384
2.40148	684.806	132.808	817.614		2.40148	616.325	119.527	735.853		2.40148	513.605	112.887	626.491		2.40148	410.884	106.246	517.13
2.40974	672.47	132.232	804.702		2.40974	605.223	119.009	724.232		2.40974	504.353	112.397	616.75		2.40974	403.482	105.786	509.268
2.418	653.598	133.448	787.046		2.418	588.238	120.103	708.341		2.418	490.199	113.431	603.629		2.418	392.159	106.758	498.917
2.42626	595	132.04	727.04		2.42626	535.5	118.836	654.336		2.42626	446.25	112.234	558.484		2.42626	357	105.632	462.632
2.43452	735.064	133.416	868.48		2.43452	661.558	120.074	781.632		2.43452	551.298	113.404	664.702		2.43452	441.038	106.733	547.771
2.44278	723.45	132.36	855.81		2.44278	651.105	119.124	770.229		2.44278	542.587	112.506	655.093		2.44278	434.07	105.888	539.958
2.45104	753.27	130.504	883.774		2.45104	677.943	117.454	795.397		2.45104	564.952	110.928	675.881		2.45104	451.962	104.403	556.365
2.4593	708.888	128.136	837.024		2.4593	637.999	115.322	753.322		2.4593	531.666	108.916	640.582		2.4593	425.333	102.509	527.842
2.46756	760.912	122.44	883.352		2.46756	684.821	110.196	795.017		2.46756	570.684	104.074	674.758		2.46756	456.547	97.952	554.499
2.47582	733.56	120.488	854.048		2.47582	660.204	108.439	768.643		2.47582	550.17	102.415	652.585		2.47582	440.136	96.3904	536.526
2.48408	690.872	125.16	816.032		2.48408	621.785	112.644	734.429		2.48408	518.154	106.386	624.54		2.48408	414.523	100.128	514.651
--	813.114	125.256	938.37		--	731.803	112.73	844.533		--	609.836	106.468	716.303		--	487.868	100.205	588.073
2.5006	643.586	132.168	775.754		2.5006	579.227	118.951	698.179		2.5006	482.69	112.343	595.032		2.5006	386.152	105.734	491.886
2.50886	722.714	121.288	844.002		2.50886	650.443	109.159	759.602		2.50886	542.035	103.095	645.13		2.50886	433.628	97.0304	530.659
2.51712	768.172	118.888	887.06		2.51712	691.355	106.999	798.354		2.51712	576.129	101.055	677.184		2.51712	460.903	95.1104	556.014
2.52538	692.526	128.168	820.694		2.52538	623.273	115.351	738.625		2.52538	519.394	108.943	628.337		2.52538	415.516	102.534	518.05
2.53364	749.55	120.52	870.07		2.53364	674.595	108.468	783.063		2.53364	562.163	102.442	664.605		2.53364	449.73	96.416	546.146
2.54188	645.154	118.584	763.738		2.54188	580.639	106.726	687.364		2.54188	483.865	100.796	584.662		2.54188	387.092	94.8672	481.96
2.55014	766.248	120.392	886.64		2.55014	689.623	108.353	797.976		2.55014	574.686	102.333	677.019		2.55014	459.749	96.3136	556.062
2.5584	628.92	124.136	753.056		2.5584	566.028	111.722	677.75		2.5584	471.69	105.516	577.206		2.5584	377.352	99.3088	476.661
2.56666	724.974	124.648	849.622		2.56666	652.477	112.183	764.66		2.56666	543.731	105.951	649.681		2.56666	434.984	99.7184	534.703
2.57492	729.198	125.704	854.902		2.57492	656.278	113.134	769.412		2.57492	546.899	106.848	653.747		2.57492	437.519	100.563	538.082
2.58318	610.292	128.904	739.196		2.58318	549.263	116.014	665.276		2.58318	457.719	109.568	567.287		2.58318	366.175	103.123	469.298
2.59144	702.646	127.464	830.11		2.59144	632.381	114.718	747.099		2.59144	526.985	108.344	635.329		2.59144	421.588	101.971	523.559
2.5997	656.156	127.304	783.46		2.5997	590.54	114.574	705.114		2.5997	492.117	108.208	600.325		2.5997	393.694	101.843	495.537
2.60796	709.714	127.72	837.434		2.60796	638.743	114.948	753.691		2.60796	532.285	108.562	640.847		2.60796	425.828	102.176	528.004
2.61622	777.168	125.896	903.064		2.61622	699.451	113.306	812.758		2.61622	582.876	107.012	689.888		2.61622	466.301	100.717	567.018
2.62448	755.092	127.624	882.716		2.62448	679.583	114.862	794.444		2.62448	566.319	108.48	674.799		2.62448	453.055	102.099	555.154
2.63274	636.51	125.736	762.246		2.63274	572.859	113.162	686.021		2.63274	477.382	106.876	584.258		2.63274	381.906	100.589	482.495
2.641	607.196	125.608	732.804		2.641	546.476	113.047	659.524		2.641	455.397	106.767	562.164		2.641	364.318	100.486	464.804
2.64926	713.142	131.312	844.454		2.64926	641.828	118.181	760.009		2.64926	534.856	111.615	646.472		2.64926	427.885	105.05	532.935
2.65752	721.128	130	851.128		2.65752	649.015	117	766.015		2.65752	540.846	110.5	651.346		2.65752	432.677	104	536.677
2.66578	747.346	139.92	887.266		2.66578	672.611	125.928	798.539		2.66578	560.51	118.932	679.442		2.66578	448.408	111.936	560.344
2.67404	578.12	130.88	709		2.67404	520.308	117.792	638.1		2.67404	433.59	111.248	544.838		2.67404	346.872	104.704	451.576
2.68228	758.918	124.304	883.222		2.68228	683.026	111.874	794.9		2.68228	569.188	105.658	674.847		2.68228	455.351	99.4432	554.794
2.69054	806.718	123.68	930.398		2.69054	726.046	111.312	837.358		2.69054	605.038	105.128	710.167		2.69054	484.031	98.944	582.975
2.6988	800.948	126.912	927.86		2.6988	720.853	114.221	835.074		2.6988	600.711	107.875	708.586		2.6988	480.569	101.53	582.098
	490.006	125	615.006		--	441.005	112.5	553.505		--	367.505	106.25	473.755		--	294.004	100	394.004
2.71532	569.84	123.144	692.984		2.71532	512.856	110.83	623.686		2.71532	427.38	104.672	532.052		2.71532	341.904	98.5152	440.419
2.72358	589.426	132.656	722.082		2.72358	530.483	119.39	649.874		2.72358	442.07	112.758	554.827		2.72358	353.656	106.125	459.78
2.73184	803.452	125.728	929.18		2.73184	723.107	113.155	836.262		2.73184	602.589	106.869	709.458		2.73184	482.071	100.582	582.654
2.7401	797.616	126.832	924.448		2.7401	717.854	114.149	832.003		2.7401	598.212	107.807	706.019		2.7401	478.57	101.466	580.035
2.74836	759.278	133.536	892.814		2.74836	683.35	120.182	803.533		2.74836	569.458	113.506	682.964		2.74836	455.567	106.829	562.396
2.75662	760.512	120.784	881.296		2.75662	684.461	108.706	793.166		2.75662	570.384	102.666	673.05		2.75662	456.307	96.6272	552.934
2.76488	818.088	137.376	955.464		2.76488	736.279	123.638	859.918		2.76488	613.566	116.77	730.336		2.76488	490.853	109.901	600.754
2.77314	807.448	127.584	935.032		2.77314	726.703	114.826	841.529		2.77314	605.586	108.446	714.032		2.77314	484.469	102.067	586.536
2.7814	766.104	128.768	894.872		2.7814	689.494	115.891	805.385		2.7814	574.578	109.453	684.031		2.7814	459.662	103.014	562.677
2.78966	763.544	127.12	890.664		2.78966	687.19	114.408	801.598		2.78966	572.658	108.052	680.71		2.78966	458.126	101.696	559.822
2.79792	725.558	137.2	862.758		2.79792	653.002	123.48	776.482		2.79792	544.168	116.62	660.788		2.79792	435.335	109.76	545.095
2.80618	729.706	133.216	862.922		2.80618	656.735	119.894	776.63		2.80618	547.279	113.234	660.513		2.80618	437.824	106.573	544.396
2.81444	761.928	128.048	889.976		2.81444	685.735	115.243	800.978		2.81444	571.446	108.841	680.287		2.81444	457.157	102.438	559.595
2.82268	805.232	138.88	944.112		2.82268	724.709	124.992	849.701		2.82268	603.924	118.048	721.972		2.82268	483.139	111.104	594.243
2.83094	782.8	133.872	916.672		2.83094	704.52	120.485	825.005		2.83094	587.1	113.791	700.891		2.83094	469.68	107.098	576.778
2.8392	830.286	130.224	960.51		2.8392	747.257	117.202	864.459		2.8392	622.715	110.69	733.405		2.8392	498.172	104.179	602.351
2.84746	759.818	138.512	898.33		2.84746	683.836	124.661	808.497		2.84746	569.864	117.735	687.599		2.84746	455.891	110.81	566.7
2.85572	761.664	136.144	897.808		2.85572	685.498	122.53	808.027		2.85572	571.248	115.722	686.97		2.85572	456.998	108.915	565.914
2.86398	855.438	121.2	976.638		2.86398	769.894	109.08	878.974		2.86398	641.578	103.02	744.598		2.86398	513.263	96.96	610.223
2.87224	907.148	145.648	1052.8		2.87224	816.433	131.083	947.516		2.87224	680.361	123.801	804.162		2.87224	544.289	116.518	660.807
2.8805	854.272	138.384	992.656		2.8805	768.845	124.546	893.39		2.8805	640.704	117.626	758.33		2.8805	512.563	110.707	623.27
2.88876	878.766	131.408	1010.17		2.88876	790.889	118.267	909.157		2.88876	659.074	111.697	770.771		2.88876	527.26	105.126	632.386
2.89702	828.272	130.056	958.328		2.89702	745.445	117.05	862.495		2.89702	621.204	110.548	731.752		2.89702	496.963	104.045	601.008
2.90528	880.89	143.216	1024.11		2.90528	792.801	128.894	921.695		2.90528	660.668	121.734	782.401		2.90528	528.534	114.573	643.107
2.91354	887.118	143.344	1030.46		2.91354	798.406	129.01	927.416		2.91354	665.338	121.842	787.181		2.91354	532.271	114.675	646.946
2.9218	894.858	141.968	1036.83		2.9218	805.372	127.771	933.143		2.9218	671.144	120.673	791.816		2.9218	536.915	113.574	650.489
2.93006	913.43	147.856	1061.29		2.93006	822.087	133.07	955.157		2.93006	685.072	125.678	810.75		2.93006	548.058	118.285	666.343
2.93832	897.174	144.4	1041.57		2.93832	807.457	129.96	937.417		2.93832	672.88	122.74	795.62		2.93832	538.304	115.52	653.824
2.94658	906.014	143.84	1049.85		2.94658	815.413	129.456	944.869		2.94658	679.51	122.264	801.774		2.94658	543.608	115.072	658.68
2.95484	894.184	141.2	1035.38		2.95484	804.766	127.08	931.846		2.95484	670.638	120.02	790.658		2.95484	536.51	112.96	649.47
2.96308	963.584	140.496	1104.08		2.96308	867.226	126.446	993.672		2.96308	722.688	119.422	842.11		2.96308	578.15	112.397	690.547
2.97134	926.88	144.992	1071.87		2.97134	834.192	130.493	964.685		2.97134	695.16	123.243	818.403		2.97134	556.128	115.994	672.122
2.9796	965.232	142.544	1107.78		2.9796	868.709	128.29	996.998		2.9796	723.924	121.162	845.086		2.9796	579.139	114.035	693.174
2.98786	970.198	144.48	1114.68		2.98786	873.178	130.032	1003.21		2.98786	727.649	122.808	850.457		2.98786	582.119	115.584	697.703
2.99612	985.086	140.768	1125.85		2.99612	886.577	126.691	1013.27		2.99612	738.814	119.653	858.467		2.99612	591.052	112.614	703.666
3.00438	968.828	145.104	1113.93		3.00438	871.945	130.594	1002.54		3.00438	726.621	123.338	849.959		3.00438	581.297	116.083	697.38
3.01264	1023.83	155.36	1179.19		3.01264	921.449	139.824	1061.27		3.01264	767.874	132.056	899.93		3.01264	614.299	124.288	738.587
3.0209	955.99	150.792	1106.78		3.0209	860.391	135.713	996.104		3.0209	716.992	128.173	845.166		3.0209	573.594	120.634	694.228
3.02916	1014.21	156.64	1170.85		3.02916	912.793	140.976	1053.77		3.02916	760.66	133.144	893.804		3.02916	608.528	125.312	733.84
3.03742	1014.84	146.416	1161.25		3.03742	913.352	131.774	1045.13		3.03742	761.127	124.454	885.581		3.03742	608.902	117.133	726.034
3.04568	994.914	150.344	1145.26		3.04568	895.423	135.31	1030.73		3.04568	746.186	127.792	873.978		3.04568	596.948	120.275	717.224
3.05394	980.038	140.928	1120.97		3.05394	882.034	126.835	1008.87		3.05394	735.029	119.789	854.817		3.05394	588.023	112.742	700.765
3.0622	966.386	149.44	1115.83		3.0622	869.747	134.496	1004.24		3.0622	724.789	127.024	851.813		3.0622	579.832	119.552	699.384
3.07046	981.662	152.288	1133.95		3.07046	883.496	137.059	1020.55		3.07046	736.246	129.445	865.691		3.07046	588.997	121.83	710.828
3.07872	974.124	149.024	1123.15		3.07872	876.712	134.122	1010.83		3.07872	730.593	126.67	857.263		3.07872	584.474	119.219	703.694
3.08698	1008.29	149.024	1157.31		3.08698	907.459	134.122	1041.58		3.08698	756.216	126.67	882.886		3.08698	604.973	119.219	724.192
3.09524	981.316	145.68	1127		3.09524	883.184	131.112	1014.3		3.09524	735.987	123.828	859.815		3.09524	588.79	116.544	705.334
3.10348	964.774	150.152	1114.93		3.10348	868.297	135.137	1003.43		3.10348	723.581	127.629	851.21		3.10348	578.864	120.122	698.986
3.11174	1005.59	153.824	1159.41		3.11174	905.029	138.442	1043.47		3.11174	754.191	130.75	884.941		3.11174	603.353	123.059	726.412
3.12	1045.99	150.656	1196.65		3.12	941.395	135.59	1076.98		3.12	784.495	128.058	912.553		3.12	627.596	120.525	748.121
3.12826	1069.52	148.16	1217.68		3.12826	962.566	133.344	1095.91		3.12826	802.139	125.936	928.074		3.12826	641.711	118.528	760.239
3.13652	972.834	159.968	1132.8		3.13652	875.551	143.971	1019.52		3.13652	729.625	135.973	865.598		3.13652	583.7	127.974	711.675
3.14478	994	147.68	1141.68		3.14478	894.6	132.912	1027.51		3.14478	745.5	125.528	871.028		3.14478	596.4	118.144	714.544
3.15304	883.012	150.496	1033.51		3.15304	794.711	135.446	930.157		3.15304	662.259	127.922	790.181		3.15304	529.807	120.397	650.204
3.1613	1018.25	155.232	1173.49		3.1613	916.429	139.709	1056.14		3.1613	763.691	131.947	895.638		3.1613	610.952	124.186	735.138
3.16956	866.37	153.712	1020.08		3.16956	779.733	138.341	918.074		3.16956	649.778	130.655	780.433		3.16956	519.822	122.97	642.792
3.17782	984.496	148.416	1132.91		3.17782	886.046	133.574	1019.62		3.17782	738.372	126.154	864.526		3.17782	590.698	118.733	709.43
3.18608	1019.49	144.56	1164.05		3.18608	917.543	130.104	1047.65		3.18608	764.619	122.876	887.495		3.18608	611.695	115.648	727.343
3.19434	874.116	152.88	1027		3.19434	786.704	137.592	924.296		3.19434	655.587	129.948	785.535		3.19434	524.47	122.304	646.774
3.20258	1000.9	156.576	1157.47		3.20258	900.806	140.918	1041.72		3.20258	750.672	133.09	883.762		3.20258	600.538	125.261	725.798
3.21082	919.612	158.432	1078.04		3.21082	827.651	142.589	970.24		3.21082	689.709	134.667	824.376		3.21082	551.767	126.746	678.513
3.21906	1017.36	142.32	1159.68		3.21906	915.62	128.088	1043.71		3.21906	763.017	120.972	883.989		3.21906	610.414	113.856	724.27
3.2273	1034.13	147.744	1181.87		3.2273	930.715	132.97	1063.68		3.2273	775.596	125.582	901.178		3.2273	620.477	118.195	738.672
3.23554	1044.73	141.248	1185.98		3.23554	940.259	127.123	1067.38		3.23554	783.549	120.061	903.61		3.23554	626.839	112.998	739.838
3.24378	1082.78	148.416	1231.2		3.24378	974.504	133.574	1108.08		3.24378	812.087	126.154	938.24		3.24378	649.669	118.733	768.402
3.25202	998.244	144.032	1142.28		3.25202	898.42	129.629	1028.05		3.25202	748.683	122.427	871.11		3.25202	598.946	115.226	714.172
3.26026	1046.62	147.584	1194.2		3.26026	941.956	132.826	1074.78		3.26026	784.963	125.446	910.41		3.26026	627.971	118.067	746.038
3.2685	1051.67	153.568	1205.24		3.2685	946.503	138.211	1084.71		3.2685	788.753	130.533	919.285		3.2685	631.002	122.854	753.856
3.27674	1012.61	149.312	1161.92		3.27674	911.345	134.381	1045.73		3.27674	759.455	126.915	886.37		3.27674	607.564	119.45	727.013
3.28498	969.584	146.064	1115.65		3.28498	872.626	131.458	1004.08		3.28498	727.188	124.154	851.342		3.28498	581.75	116.851	698.602
3.29322	940.07	150.656	1090.73		3.29322	846.063	135.59	981.653		3.29322	705.053	128.058	833.11		3.29322	564.042	120.525	684.567
3.30146	1012.68	155.984	1168.66		3.30146	911.408	140.386	1051.79		3.30146	759.507	132.586	892.093		3.30146	607.606	124.787	732.393
3.3097	954.064	146.528	1100.59		3.3097	858.658	131.875	990.533		3.3097	715.548	124.549	840.097		3.3097	572.438	117.222	689.661
3.31794	984.67	144.976	1129.65		3.31794	886.203	130.478	1016.68		3.31794	738.503	123.23	861.732		3.31794	590.802	115.981	706.783
3.32618	983.404	150.448	1133.85		3.32618	885.064	135.403	1020.47		3.32618	737.553	127.881	865.434		3.32618	590.042	120.358	710.401
3.33442	908.952	147.344	1056.3		3.33442	818.057	132.61	950.666		3.33442	681.714	125.242	806.956		3.33442	545.371	117.875	663.246
3.34266	1051.37	155	1206.37		3.34266	946.229	139.5	1085.73		3.34266	788.524	131.75	920.274		3.34266	630.82	124	754.82
3.3509	1106.07	159	1265.07		3.3509	995.463	143.1	1138.56		3.3509	829.553	135.15	964.702		3.3509	663.642	127.2	790.842
3.35914	1027.68	160	1187.68		3.35914	924.908	144	1068.91		3.35914	770.757	136	906.757		3.35914	616.606	128	744.606
3.36738	950.312	162.072	1112.38		3.36738	855.281	145.865	1001.15		3.36738	712.734	137.761	850.495		3.36738	570.187	129.658	699.845
3.37562	990.75	154.6	1145.35		3.37562	891.675	139.14	1030.82		3.37562	743.062	131.41	874.472		3.37562	594.45	123.68	718.13
3.38386	924.042	157.784	1081.83		3.38386	831.638	142.006	973.643		3.38386	693.032	134.116	827.148		3.38386	554.425	126.227	680.652
3.38386	992.01	158.392	1150.4		3.38386	892.809	142.553	1035.36		3.38386	744.008	134.633	878.641		3.38386	595.206	126.714	721.92
3.3921	952.428	160.776	1113.2		3.3921	857.185	144.698	1001.88		3.3921	714.321	136.66	850.981		3.3921	571.457	128.621	700.078
3.40034	1001.33	153.832	1155.16		3.40034	901.199	138.449	1039.65		3.40034	750.999	130.757	881.756		3.40034	600.799	123.066	723.865
3.40858	974.52	163.624	1138.14		3.40858	877.068	147.262	1024.33		3.40858	730.89	139.08	869.97		3.40858	584.712	130.899	715.611
3.41682	1026.83	156.008	1182.84		3.41682	924.149	140.407	1064.56		3.41682	770.124	132.607	902.731		3.41682	616.099	124.806	740.906
3.42506	994.042	156.12	1150.16		3.42506	894.638	140.508	1035.15		3.42506	745.532	132.702	878.234		3.42506	596.425	124.896	721.321
3.4333	1117.77	168.92	1286.69		3.4333	1006	152.028	1158.02		3.4333	838.331	143.582	981.913		3.4333	670.664	135.136	805.8
3.44154	1050.49	159.656	1210.14		3.44154	945.439	143.69	1089.13		3.44154	787.866	135.708	923.574		3.44154	630.293	127.725	758.018
3.44978	1067.43	160.088	1227.51		3.44978	960.683	144.079	1104.76		3.44978	800.569	136.075	936.644		3.44978	640.456	128.07	768.526
3.45802	1058.39	158.248	1216.64		3.45802	952.551	142.423	1094.97		3.45802	793.793	134.511	928.303		3.45802	635.034	126.598	761.632
3.46626	1041.03	156.92	1197.95		3.46626	936.923	141.228	1078.15		3.46626	780.769	133.382	914.152		3.46626	624.616	125.536	750.152
3.4745	1024.13	156.632	1180.76		3.4745	921.715	140.969	1062.68		3.4745	768.096	133.137	901.233		3.4745	614.477	125.306	739.782
3.48274	1092.36	156.088	1248.45		3.48274	983.124	140.479	1123.6		3.48274	819.27	132.675	951.945		3.48274	655.416	124.87	780.286
3.49096	1053.66	157.992	1211.65		3.49096	948.292	142.193	1090.48		3.49096	790.244	134.293	924.537		3.49096	632.195	126.394	758.588
3.4992	1057.01	159.928	1216.94		3.4992	951.307	143.935	1095.24		3.4992	792.756	135.939	928.695		3.4992	634.205	127.942	762.147
3.50744	1027.08	164.232	1191.31		3.50744	924.368	147.809	1072.18		3.50744	770.307	139.597	909.904		3.50744	616.246	131.386	747.631
3.51568	1065.95	159.096	1225.05		3.51568	959.357	143.186	1102.54		3.51568	799.464	135.232	934.696		3.51568	639.571	127.277	766.848
3.52392	1053.48	160.776	1214.26		3.52392	948.132	144.698	1092.83		3.52392	790.11	136.66	926.77		3.52392	632.088	128.621	760.709
3.53216	1099.03	155.672	1254.7		3.53216	989.125	140.105	1129.23		3.53216	824.271	132.321	956.592		3.53216	659.417	124.538	783.954
3.5404	1035.93	168.04	1203.97		3.5404	932.341	151.236	1083.58		3.5404	776.951	142.834	919.784		3.5404	621.56	134.432	755.992
3.54864	1057.9	162.856	1220.75		3.54864	952.106	146.57	1098.68		3.54864	793.422	138.428	931.85		3.54864	634.738	130.285	765.022
3.55688	1076.31	164.216	1240.53		3.55688	968.683	147.794	1116.48		3.55688	807.236	139.584	946.819		3.55688	645.788	131.373	777.161
3.56512	1130.89	158.184	1289.07		3.56512	1017.8	142.366	1160.16		3.56512	848.164	134.456	982.621		3.56512	678.532	126.547	805.079
3.57336	1114.04	164.616	1278.66		3.57336	1002.64	148.154	1150.79		3.57336	835.53	139.924	975.454		3.57336	668.424	131.693	800.117
3.5816	1112.34	161.512	1273.86		3.5816	1001.11	145.361	1146.47		3.5816	834.258	137.285	971.543		3.5816	667.406	129.21	796.616
3.58984	1117.73	164.616	1282.35		3.58984	1005.96	148.154	1154.12		3.58984	838.301	139.924	978.224		3.58984	670.64	131.693	802.333
3.59808	1112.42	166.664	1279.08		3.59808	1001.18	149.998	1151.17		3.59808	834.313	141.664	975.978		3.59808	667.451	133.331	800.782
3.60632	1145.21	164.024	1309.23		3.60632	1030.69	147.622	1178.31		3.60632	858.908	139.42	998.328		3.60632	687.126	131.219	818.345
3.61456	1138.46	168.104	1306.56		3.61456	1024.61	151.294	1175.9		3.61456	853.842	142.888	996.73		3.61456	683.074	134.483	817.557
--	1147.21	155.688	1302.9		--	1032.49	140.119	1172.61		--	860.41	132.335	992.745		--	688.328	124.55	812.879
3.63104	1160.65	158.904	1319.56		3.63104	1044.59	143.014	1187.6		3.63104	870.49	135.068	1005.56		3.63104	696.392	127.123	823.516
3.63928	1187.31	163.496	1350.8		3.63928	1068.58	147.146	1215.72		3.63928	890.48	138.972	1029.45		3.63928	712.384	130.797	843.18
3.64752	1086.57	161.224	1247.8		3.64752	977.917	145.102	1123.02		3.64752	814.931	137.04	951.971		3.64752	651.944	128.979	780.924
3.65576	1164.2	165.912	1330.11		3.65576	1047.78	149.321	1197.1		3.65576	873.149	141.025	1014.17		3.65576	698.519	132.73	831.248
3.664	1173.01	171.55	1344.56		3.664	1055.71	154.395	1210.11		3.664	879.76	145.817	1025.58		3.664	703.808	137.24	841.048
3.67224	1135.47	175.152	1310.62		3.67224	1021.92	157.637	1179.56		3.67224	851.601	148.879	1000.48		3.67224	681.281	140.122	821.402
3.68048	1133.51	172.272	1305.78		3.68048	1020.16	155.045	1175.21		3.68048	850.134	146.431	996.565		3.68048	680.107	137.818	817.925
3.68872	1108.07	164.736	1272.81		3.68872	997.265	148.262	1145.53		3.68872	831.054	140.026	971.08		3.68872	664.843	131.789	796.632
3.69696	1154.7	161.392	1316.09		3.69696	1039.23	145.253	1184.48		3.69696	866.022	137.183	1003.21		3.69696	692.818	129.114	821.931
3.7052	1158.87	177.36	1336.23		3.7052	1042.98	159.624	1202.61		3.7052	869.151	150.756	1019.91		3.7052	695.321	141.888	837.209
3.71344	1051.63	175.12	1226.75		3.71344	946.471	157.608	1104.08		3.71344	788.726	148.852	937.577		3.71344	630.98	140.096	771.076
3.72168	1130	171.36	1301.36		3.72168	1017	154.224	1171.22		3.72168	847.497	145.656	993.153		3.72168	677.998	137.088	815.086
3.72992	1096.21	173.936	1270.15		3.72992	986.589	156.542	1143.13		3.72992	822.158	147.846	970.003		3.72992	657.726	139.149	796.875
3.73816	1240.27	175.952	1416.22		3.73816	1116.24	158.357	1274.6		3.73816	930.199	149.559	1079.76		3.73816	744.16	140.762	884.921
3.7464	1234.51	161.648	1396.16		3.7464	1111.06	145.483	1256.55		3.7464	925.885	137.401	1063.29		3.7464	740.708	129.318	870.027
3.75464	1105.61	177.584	1283.19		3.75464	995.047	159.826	1154.87		3.75464	829.206	150.946	980.152		3.75464	663.365	142.067	805.432
3.76288	1174.04	163.248	1337.28		3.76288	1056.63	146.923	1203.56		3.76288	880.527	138.761	1019.29		3.76288	704.422	130.598	835.02
3.77112	1150.45	167.664	1318.12		3.77112	1035.41	150.898	1186.3		3.77112	862.839	142.514	1005.35		3.77112	690.271	134.131	824.402
3.77936	1210.54	171.824	1382.36		3.77936	1089.48	154.642	1244.13		3.77936	907.904	146.05	1053.95		3.77936	726.323	137.459	863.782
3.7876	1097.26	178.752	1276.01		3.7876	987.532	160.877	1148.41		3.7876	822.943	151.939	974.883		3.7876	658.355	143.002	801.356
3.79584	1182.85	171.28	1354.13		3.79584	1064.57	154.152	1218.72		3.79584	887.14	145.588	1032.73		3.79584	709.712	137.024	846.736
3.80408	1239.55	167.072	1406.62		3.80408	1115.6	150.365	1265.96		3.80408	929.664	142.011	1071.68		3.80408	743.731	133.658	877.389
3.81232	1142.36	177.232	1319.59		3.81232	1028.13	159.509	1187.63		3.81232	856.771	150.647	1007.42		3.81232	685.417	141.786	827.203
3.82056	1255.26	178.448	1433.7		3.82056	1129.73	160.603	1290.33		3.82056	941.442	151.681	1093.12		3.82056	753.154	142.758	895.912
3.8288	1279.9	170.672	1450.57		3.8288	1151.91	153.605	1305.52		3.8288	959.927	145.071	1105		3.8288	767.941	136.538	904.479
3.83704	1240.75	172.048	1412.79		3.83704	1116.67	154.843	1271.51		3.83704	930.559	146.241	1076.8		3.83704	744.448	137.638	882.086
3.84528	1243.62	170.8	1414.42		3.84528	1119.26	153.72	1272.98		3.84528	932.715	145.18	1077.89		3.84528	746.172	136.64	882.812
3.85352	1309.27	170.144	1479.41		3.85352	1178.34	153.13	1331.47		3.85352	981.949	144.622	1126.57		3.85352	785.56	136.115	921.675
3.86176	1180.63	168.864	1349.49		3.86176	1062.56	151.978	1214.54		3.86176	885.47	143.534	1029		3.86176	708.376	135.091	843.467
3.87	1200.59	171.872	1372.46		3.87	1080.53	154.685	1235.21		3.87	900.441	146.091	1046.53		3.87	720.353	137.498	857.85
3.87824	1305.2	170.656	1475.86		3.87824	1174.68	153.59	1328.27		3.87824	978.903	145.058	1123.96		3.87824	783.122	136.525	919.647
3.88648	1230.17	170.624	1400.8		3.88648	1107.15	153.562	1260.72		3.88648	922.629	145.03	1067.66		3.88648	738.103	136.499	874.602
3.89472	1169.82	166.192	1336.01		3.89472	1052.84	149.573	1202.41		3.89472	877.364	141.263	1018.63		3.89472	701.891	132.954	834.844
3.90296	1304.78	174.368	1479.14		3.90296	1174.3	156.931	1331.23		3.90296	978.582	148.213	1126.79		3.90296	782.866	139.494	922.36
3.9112	1279.98	175.808	1455.78		3.9112	1151.98	158.227	1310.21		3.9112	959.982	149.437	1109.42		3.9112	767.986	140.646	908.632
3.91944	1227.07	174.592	1401.66		3.91944	1104.36	157.133	1261.49		3.91944	920.301	148.403	1068.7		3.91944	736.241	139.674	875.914
3.92768	1337.05	177.456	1514.51		3.92768	1203.35	159.71	1363.06		3.92768	1002.79	150.838	1153.63		3.92768	802.231	141.965	944.196
3.93592	1205.14	170.696	1375.83		3.93592	1084.62	153.626	1238.25		3.93592	903.852	145.092	1048.94		3.93592	723.082	136.557	859.638
3.94416	1242.36	170.992	1413.35		3.94416	1118.12	153.893	1272.01		3.94416	931.767	145.343	1077.11		3.94416	745.414	136.794	882.207
3.9524	1222.04	173.776	1395.82		3.9524	1099.84	156.398	1256.24		3.9524	916.532	147.71	1064.24		3.9524	733.225	139.021	872.246
3.96064	1147.11	177.312	1324.42		3.96064	1032.4	159.581	1191.98		3.96064	860.332	150.715	1011.05		3.96064	688.266	141.85	830.116
3.96888	1246.24	174.16	1420.4		3.96888	1121.61	156.744	1278.36		3.96888	934.678	148.036	1082.71		3.96888	747.743	139.328	887.071
3.97712	1198.08	171.104	1369.19		3.97712	1078.27	153.994	1232.27		3.97712	898.562	145.438	1044		3.97712	718.849	136.883	855.732
3.98536	1238.84	173.096	1411.93		3.98536	1114.95	155.786	1270.74		3.98536	929.127	147.132	1076.26		3.98536	743.302	138.477	881.778
3.9936	1258.45	170.416	1428.86		3.9936	1132.6	153.374	1285.98		3.9936	943.836	144.854	1088.69		3.9936	755.069	136.333	891.402
4.00184	1230.21	175	1405.21		4.00184	1107.19	157.5	1264.69		4.00184	922.659	148.75	1071.41		4.00184	738.127	140	878.127
4.01008	1274.96	178.08	1453.04		4.01008	1147.47	160.272	1307.74		4.01008	956.221	151.368	1107.59		4.01008	764.977	142.464	907.441
4.01832	1217.94	173.856	1391.79		4.01832	1096.14	156.47	1252.61		4.01832	913.453	147.778	1061.23		4.01832	730.763	139.085	869.848
4.02656	1225.38	180.08	1405.46		4.02656	1102.85	162.072	1264.92		4.02656	919.038	153.068	1072.11		4.02656	735.23	144.064	879.294
4.0348	1257.4	179.248	1436.65		4.0348	1131.66	161.323	1292.98		4.0348	943.052	152.361	1095.41		4.0348	754.441	143.398	897.84
4.04304	1231.13	175.696	1406.83		4.04304	1108.02	158.126	1266.14		4.04304	923.347	149.342	1072.69		4.04304	738.678	140.557	879.235
4.05128	1230.38	183.056	1413.44		4.05128	1107.34	164.75	1272.09		4.05128	922.785	155.598	1078.38		4.05128	738.228	146.445	884.673
4.05952	1343.4	182.816	1526.21		4.05952	1209.06	164.534	1373.59		4.05952	1007.55	155.394	1162.94		4.05952	806.039	146.253	952.292
4.06776	1190.54	185.904	1376.45		4.06776	1071.49	167.314	1238.8		4.06776	892.907	158.018	1050.92		4.06776	714.325	148.723	863.048
4.076	1224.73	176.688	1401.41		4.076	1102.25	159.019	1261.27		4.076	918.544	150.185	1068.73		4.076	734.836	141.35	876.186
4.08424	1264.65	177.424	1442.08		4.08424	1138.19	159.682	1297.87		4.08424	948.489	150.81	1099.3		4.08424	758.791	141.939	900.73
4.09248	1297.55	183.392	1480.94		4.09248	1167.8	165.053	1332.85		4.09248	973.164	155.883	1129.05		4.09248	778.531	146.714	925.245
4.10072	1286.12	179.584	1465.7		4.10072	1157.5	161.626	1319.13		4.10072	964.587	152.646	1117.23		4.10072	771.67	143.667	915.337
4.10896	1282.02	177.84	1459.86		4.10896	1153.82	160.056	1313.88		4.10896	961.516	151.164	1112.68		4.10896	769.213	142.272	911.485
4.1172	1287.29	181.456	1468.75		4.1172	1158.56	163.31	1321.88		4.1172	965.471	154.238	1119.71		4.1172	772.376	145.165	917.541
4.12544	1300.79	179.6	1480.39		4.12544	1170.71	161.64	1332.35		4.12544	975.591	152.66	1128.25		4.12544	780.473	143.68	924.153
4.13368	1308.74	179.056	1487.79		4.13368	1177.86	161.15	1339.01		4.13368	981.553	152.198	1133.75		4.13368	785.243	143.245	928.488
4.1419	1329.12	180.416	1509.53		4.1419	1196.2	162.374	1358.58		4.1419	996.837	153.354	1150.19		4.1419	797.47	144.333	941.802
4.15014	1304.81	181.248	1486.06		4.15014	1174.33	163.123	1337.45		4.15014	978.609	154.061	1132.67		4.15014	782.887	144.998	927.886
4.15838	1269.12	186.464	1455.59		4.15838	1142.21	167.818	1310.03		4.15838	951.841	158.494	1110.34		4.15838	761.473	149.171	910.644
4.16662	1359.89	179.728	1539.62		4.16662	1223.9	161.755	1385.66		4.16662	1019.92	152.769	1172.69		4.16662	815.936	143.782	959.719
4.17486	1358.96	176.146	1535.1		4.17486	1223.06	158.531	1381.59		4.17486	1019.22	149.724	1168.94		4.17486	815.374	140.917	956.29
4.1831	1378.52	184.848	1563.37		4.1831	1240.67	166.363	1407.03		4.1831	1033.89	157.121	1191.01		4.1831	827.114	147.878	974.993
4.19134	1397.64	179.088	1576.73		4.19134	1257.87	161.179	1419.05		4.19134	1048.23	152.225	1200.45		4.19134	838.583	143.27	981.853
4.19958	1367.39	183.248	1550.64		4.19958	1230.65	164.923	1395.57		4.19958	1025.54	155.761	1181.3		4.19958	820.433	146.598	967.031
4.20782	1411.49	179.984	1591.48		4.20782	1270.34	161.986	1432.33		4.20782	1058.62	152.986	1211.61		4.20782	846.896	143.987	990.884
4.21606	1444.9	187.2	1632.1		4.21606	1300.41	168.48	1468.89		4.21606	1083.67	159.12	1242.79		4.21606	866.939	149.76	1016.7
4.2243	1439.64	177.216	1616.86		4.2243	1295.68	159.494	1455.17		4.2243	1079.73	150.634	1230.36		4.2243	863.784	141.773	1005.56
4.23254	1494.5	177.296	1671.8		4.23254	1345.05	159.566	1504.62		4.23254	1120.88	150.702	1271.58		4.23254	896.7	141.837	1038.54
4.24078	1408.89	180.356	1589.24		4.24078	1268	162.32	1430.32		4.24078	1056.67	153.303	1209.97		4.24078	845.333	144.285	989.618
4.24902	1424	177.92	1601.92		4.24902	1281.6	160.128	1441.73		4.24902	1068	151.232	1219.23		4.24902	854.4	142.336	996.736
4.25726	1365.31	183.824	1549.14		4.25726	1228.78	165.442	1394.22		4.25726	1023.99	156.25	1180.24		4.25726	819.188	147.059	966.248
4.2655	1396.07	178.4	1574.47		4.2655	1256.46	160.56	1417.02		4.2655	1047.05	151.64	1198.69		4.2655	837.642	142.72	980.362
4.27374	1463.38	187.408	1650.79		4.27374	1317.04	168.667	1485.71		4.27374	1097.54	159.297	1256.83		4.27374	878.028	149.926	1027.95
4.28198	1435.64	178.016	1613.66		4.28198	1292.08	160.214	1452.29		4.28198	1076.73	151.314	1228.05		4.28198	861.386	142.413	1003.8
4.29022	1412.58	171.552	1584.13		4.29022	1271.32	154.397	1425.72		4.29022	1059.43	145.819	1205.25		4.29022	847.547	137.242	984.788
4.29846	1518.33	182.56	1700.89		4.29846	1366.5	164.304	1530.8		4.29846	1138.75	155.176	1293.92		4.29846	910.999	146.048	1057.05
4.3067	1436.24	187.216	1623.46		4.3067	1292.62	168.494	1461.11		4.3067	1077.18	159.134	1236.32		4.3067	861.745	149.773	1011.52
4.31494	1497.87	172.336	1670.2		4.31494	1348.08	155.102	1503.18		4.31494	1123.4	146.486	1269.89		4.31494	898.721	137.869	1036.59
4.32318	1451.15	180.432	1631.58		4.32318	1306.03	162.389	1468.42		4.32318	1088.36	153.367	1241.73		4.32318	870.689	144.346	1015.03
--	1210.18	188.784	1398.96		--	1089.16	169.906	1259.07		--	907.635	160.466	1068.1		--	726.108	151.027	877.135
4.33966	1265.46	174.544	1440.01		4.33966	1138.92	157.09	1296.01		4.33966	949.098	148.362	1097.46		4.33966	759.278	139.635	898.914
4.3479	1424.21	182.496	1606.71		4.3479	1281.79	164.246	1446.04		4.3479	1068.16	155.122	1223.28		4.3479	854.528	145.997	1000.53
4.35614	1302.28	184.992	1487.28		4.35614	1172.06	166.493	1338.55		4.35614	976.713	157.243	1133.96		4.35614	781.37	147.994	929.364
4.36438	1313.84	177.088	1490.93		4.36438	1182.46	159.379	1341.84		4.36438	985.383	150.525	1135.91		4.36438	788.306	141.67	929.977
4.37262	1345.98	174.976	1520.96		4.37262	1211.38	157.478	1368.86		4.37262	1009.49	148.73	1158.22		4.37262	807.589	139.981	947.57
4.38086	1383.26	185.424	1568.68		4.38086	1244.93	166.882	1411.82		4.38086	1037.44	157.61	1195.06		4.38086	829.956	148.339	978.295
4.3891	1437.97	181.024	1619		4.3891	1294.18	162.922	1457.1		4.3891	1078.48	153.87	1232.35		4.3891	862.784	144.819	1007.6
4.39734	1421.28	184.064	1605.35		4.39734	1279.16	165.658	1444.81		4.39734	1065.96	156.454	1222.42		4.39734	852.77	147.251	1000.02
4.40558	1409.61	181.544	1591.16		4.40558	1268.65	163.39	1432.04		4.40558	1057.21	154.312	1211.52		4.40558	845.767	145.235	991.002
4.41382	1408.51	179.48	1587.99		4.41382	1267.66	161.532	1429.19		4.41382	1056.38	152.558	1208.94		4.41382	845.106	143.584	988.69
4.42206	1405.76	182.672	1588.44		4.42206	1265.19	164.405	1429.59		4.42206	1054.32	155.271	1209.59		4.42206	843.458	146.138	989.596
4.4303	1427.49	184.016	1611.51		4.4303	1284.74	165.614	1450.36		4.4303	1070.62	156.414	1227.03		4.4303	856.495	147.213	1003.71
4.43854	1373.1	180.72	1553.82		4.43854	1235.79	162.648	1398.43		4.43854	1029.82	153.612	1183.43		4.43854	823.858	144.576	968.434
4.44678	1422.11	185.93	1608.04		4.44678	1279.9	167.337	1447.24		4.44678	1066.58	158.041	1224.62		4.44678	853.267	148.744	1002.01
4.45502	1431.05	183.96	1615.01		4.45502	1287.95	165.564	1453.51		4.45502	1073.29	156.366	1229.65		4.45502	858.631	147.168	1005.8
4.46326	1351.09	178.656	1529.75		4.46326	1215.98	160.79	1376.77		4.46326	1013.32	151.858	1165.18		4.46326	810.655	142.925	953.58
4.4715	1292.72	177.12	1469.84		4.4715	1163.45	159.408	1322.86		4.4715	969.543	150.552	1120.1		4.4715	775.634	141.696	917.33
4.47974	1361.43	179.152	1540.58		4.47974	1225.29	161.237	1386.52		4.47974	1021.07	152.279	1173.35		4.47974	816.858	143.322	960.18
4.48798	1422.33	179.524	1601.85		4.48798	1280.1	161.572	1441.67		4.48798	1066.75	152.595	1219.34		4.48798	853.397	143.619	997.016
4.49622	1494.05	182.896	1676.95		4.49622	1344.65	164.606	1509.26		4.49622	1120.54	155.462	1276		4.49622	896.432	146.317	1042.75
4.50446	1488.06	187.044	1675.11		4.50446	1339.26	168.34	1507.6		4.50446	1116.05	158.987	1275.03		4.50446	892.837	149.635	1042.47
4.5127	1440.42	192.832	1633.25		4.5127	1296.38	173.549	1469.93		4.5127	1080.32	163.907	1244.22		4.5127	864.252	154.266	1018.52
4.52094	1403.18	194.816	1597.99		4.52094	1262.86	175.334	1438.19		4.52094	1052.38	165.594	1217.98		4.52094	841.907	155.853	997.76
4.52918	1417.07	193.176	1610.24		4.52918	1275.36	173.858	1449.22		4.52918	1062.8	164.2	1227		4.52918	850.241	154.541	1004.78
4.53742	1377.83	189.936	1567.76		4.53742	1240.04	170.942	1410.99		4.53742	1033.37	161.446	1194.82		4.53742	826.696	151.949	978.644
4.54566	1381.97	198.544	1580.51		4.54566	1243.77	178.69	1422.46		4.54566	1036.48	168.762	1205.24		4.54566	829.182	158.835	988.017
4.5539	1445.21	190	1635.21		4.5539	1300.69	171	1471.69		4.5539	1083.91	161.5	1245.41		4.5539	867.126	152	1019.13
4.56214	1433.36	197.824	1631.18		4.56214	1290.02	178.042	1468.07		4.56214	1075.02	168.15	1243.17		4.56214	860.016	158.259	1018.28
4.57038	1443.92	191.408	1635.33		4.57038	1299.53	172.267	1471.79		4.57038	1082.94	162.697	1245.64		4.57038	866.351	153.126	1019.48
4.57862	1400.57	187.704	1588.27		4.57862	1260.51	168.934	1429.44		4.57862	1050.43	159.548	1209.97		4.57862	840.341	150.163	990.504
4.58686	1378.57	194.08	1572.65		4.58686	1240.71	174.672	1415.38		4.58686	1033.93	164.968	1198.89		4.58686	827.141	155.264	982.405
4.5951	1395.64	192.704	1588.34		4.5951	1256.07	173.434	1429.51		4.5951	1046.73	163.798	1210.53		4.5951	837.382	154.163	991.545
4.60334	1384.2	197.216	1581.42		4.60334	1245.78	177.494	1423.28		4.60334	1038.15	167.634	1205.79		4.60334	830.522	157.773	988.295
4.61158	1403.79	183.776	1587.57		4.61158	1263.41	165.398	1428.81		4.61158	1052.84	156.21	1209.05		4.61158	842.275	147.021	989.296
4.61982	1492.32	180.272	1672.59		4.61982	1343.09	162.245	1505.33		4.61982	1119.24	153.231	1272.47		4.61982	895.391	144.218	1039.61
4.62806	1427.57	187.696	1615.27		4.62806	1284.81	168.926	1453.74		4.62806	1070.68	159.542	1230.22		4.62806	856.543	150.157	1006.7
4.6363	1361.76	183.04	1544.8		4.6363	1225.58	164.736	1390.32		4.6363	1021.32	155.584	1176.9		4.6363	817.055	146.432	963.487
4.64454	1264.33	192.976	1457.31		4.64454	1137.9	173.678	1311.58		4.64454	948.247	164.03	1112.28		4.64454	758.598	154.381	912.979
4.65278	1318.35	191.336	1509.69		4.65278	1186.52	172.202	1358.72		4.65278	988.763	162.636	1151.4		4.65278	791.01	153.069	944.079
4.66102	1299.54	194.922	1494.46		4.66102	1169.59	175.43	1345.02		4.66102	974.655	165.684	1140.34		4.66102	779.724	155.938	935.662
4.66926	1344.44	195.6	1540.04		4.66926	1209.99	176.04	1386.03		4.66926	1008.33	166.26	1174.59		4.66926	806.663	156.48	963.143
4.6775	1321.65	190.808	1512.46		4.6775	1189.49	171.727	1361.21		4.6775	991.239	162.187	1153.43		4.6775	792.991	152.646	945.638
4.68574	1253.32	189.952	1443.27		4.68574	1127.99	170.957	1298.94		4.68574	939.989	161.459	1101.45		4.68574	751.991	151.962	903.952
4.69398	1298.6	187.12	1485.72		4.69398	1168.74	168.408	1337.15		4.69398	973.948	159.052	1133		4.69398	779.159	149.696	928.855
4.70222	1299.86	193.184	1493.04		4.70222	1169.87	173.866	1343.74		4.70222	974.892	164.206	1139.1		4.70222	779.914	154.547	934.461
--	1179.23	188.208	1367.44		--	1061.31	169.387	1230.69		--	884.423	159.977	1044.4		--	707.538	150.566	858.104
4.7187	1311.75	188.4	1500.15		4.7187	1180.58	169.56	1350.14		4.7187	983.814	160.14	1143.95		4.7187	787.051	150.72	937.771
4.72694	1243.18	187.376	1430.55		4.72694	1118.86	168.638	1287.5		4.72694	932.384	159.27	1091.65		4.72694	745.907	149.901	895.808
4.73516	1353.22	189.764	1542.99		4.73516	1217.9	170.788	1388.69		4.73516	1014.92	161.299	1176.22		4.73516	811.934	151.811	963.746
4.7434	1501.79	193.688	1695.48		4.7434	1351.61	174.319	1525.93		4.7434	1126.35	164.635	1290.98		4.7434	901.076	154.95	1056.03
4.75164	1426.15	194.176	1620.32		4.75164	1283.53	174.758	1458.29		4.75164	1069.61	165.05	1234.66		4.75164	855.689	155.341	1011.03
4.75988	1310.73	190.216	1500.95		4.75988	1179.66	171.194	1350.85		4.75988	983.048	161.684	1144.73		4.75988	786.438	152.173	938.611
4.76812	1477.02	194.648	1671.67		4.76812	1329.32	175.184	1504.51		4.76812	1107.77	165.451	1273.22		4.76812	886.214	155.719	1041.93
4.77636	1473.07	191.144	1664.22		4.77636	1325.76	172.03	1497.79		4.77636	1104.8	162.472	1267.28		4.77636	883.843	152.915	1036.76
--	1421	193.408	1614.41		--	1278.9	174.067	1452.97		--	1065.75	164.397	1230.15		--	852.602	154.726	1007.33
4.79284	1504.78	186.253	1691.04		4.79284	1354.31	167.627	1521.93		4.79284	1128.59	158.315	1286.9		4.79284	902.87	149.002	1051.87
4.80108	1580.67	187.564	1768.23		4.80108	1422.6	168.808	1591.41		4.80108	1185.5	159.429	1344.93		4.80108	948.401	150.051	1098.45
4.80932	1400.13	186.112	1586.24		4.80932	1260.12	167.501	1427.62		4.80932	1050.1	158.195	1208.29		4.80932	840.077	148.89	988.966
4.81756	1399.03	191.728	1590.75		4.81756	1259.12	172.555	1431.68		4.81756	1049.27	162.969	1212.24		4.81756	839.416	153.382	992.798
4.8258	1565.75	188.48	1754.23		4.8258	1409.17	169.632	1578.81		4.8258	1174.31	160.208	1334.52		4.8258	939.45	150.784	1090.23
4.83404	1357.36	193.952	1551.31		4.83404	1221.62	174.557	1396.18		4.83404	1018.02	164.859	1182.88		4.83404	814.415	155.162	969.576
4.84228	1418.13	188.944	1607.07		4.84228	1276.31	170.05	1446.36		4.84228	1063.59	160.602	1224.2		4.84228	850.876	151.155	1002.03
4.85052	1463.01	193.688	1656.7		4.85052	1316.71	174.319	1491.03		4.85052	1097.26	164.635	1261.9		4.85052	877.808	154.95	1032.76
4.85876	1534.26	185.904	1720.17		4.85876	1380.84	167.314	1548.15		4.85876	1150.7	158.018	1308.72		4.85876	920.558	148.723	1069.28
4.867	1369.25	190.539	1559.79		4.867	1232.32	171.485	1403.81		4.867	1026.93	161.958	1188.89		4.867	821.548	152.431	973.979
4.87524	1463.39	190.7	1654.09		4.87524	1317.05	171.63	1488.68		4.87524	1097.54	162.095	1259.64		4.87524	878.033	152.56	1030.59
4.88348	1620.39	185.648	1806.04		4.88348	1458.35	167.083	1625.43		4.88348	1215.29	157.801	1373.09		4.88348	972.234	148.518	1120.75
4.89172	1470.96	194.736	1665.7		4.89172	1323.87	175.262	1499.13		4.89172	1103.22	165.526	1268.75		4.89172	882.577	155.789	1038.37
4.89996	1581.42	184	1765.42		4.89996	1423.28	165.6	1588.88		4.89996	1186.06	156.4	1342.46		4.89996	948.851	147.2	1096.05
4.9082	1620.57	192.064	1812.63		4.9082	1458.51	172.858	1631.37		4.9082	1215.43	163.254	1378.68		4.9082	972.342	153.651	1125.99
4.91644	1527.96	187.088	1715.04		4.91644	1375.16	168.379	1543.54		4.91644	1145.97	159.025	1304.99		4.91644	916.774	149.67	1066.44
4.92468	1499.24	191.776	1691.02		4.92468	1349.32	172.598	1521.91		4.92468	1124.43	163.01	1287.44		4.92468	899.544	153.421	1052.96
4.93292	1742.55	193.504	1936.05		4.93292	1568.29	174.154	1742.45		4.93292	1306.91	164.478	1471.39		4.93292	1045.53	154.803	1200.33
4.94116	1775.6	187.616	1963.22		4.94116	1598.04	168.854	1766.89		4.94116	1331.7	159.474	1491.17		4.94116	1065.36	150.093	1215.45
--	1869.95	172.704	2042.65		--	1682.95	155.434	1838.39		--	1402.46	146.798	1549.26		--	1121.97	138.163	1260.13
4.95764	1623.88	191.984	1815.87		4.95764	1461.5	172.786	1634.28		4.95764	1217.91	163.186	1381.1		4.95764	974.33	153.587	1127.92
4.96588	1631.85	187.36	1819.21		4.96588	1468.66	168.624	1637.29		4.96588	1223.89	159.256	1383.14		4.96588	979.109	149.888	1129
4.97412	1614.07	187.104	1801.18		4.97412	1452.66	168.394	1621.06		4.97412	1210.55	159.038	1369.59		4.97412	968.443	149.683	1118.13
4.98236	1534.34	194.032	1728.37		4.98236	1380.91	174.629	1555.53		4.98236	1150.76	164.927	1315.68		4.98236	920.604	155.226	1075.83
4.9906	1768.62	191.488	1960.11		4.9906	1591.76	172.339	1764.1		4.9906	1326.46	162.765	1489.23		4.9906	1061.17	153.19	1214.36
4.99884	1553.85	190.336	1744.18		4.99884	1398.46	171.302	1569.76		4.99884	1165.38	161.786	1327.17		4.99884	932.308	152.269	1084.58
5.00708	1756.96	192	1948.96		5.00708	1581.27	172.8	1754.07		5.00708	1317.72	163.2	1480.92		5.00708	1054.18	153.6	1207.78
	1869.07	193.92	2062.99		--	1682.16	174.528	1856.69		--	1401.8	164.832	1566.63		--	1121.44	155.136	1276.58
5.02356	1698.99	197.856	1896.85		5.02356	1529.09	178.07	1707.16		5.02356	1274.25	168.178	1442.42		5.02356	1019.4	158.285	1177.68
5.0318	1531.04	194.288	1725.33		5.0318	1377.94	174.859	1552.8		5.0318	1148.28	165.145	1313.42		5.0318	918.624	155.43	1074.05
5.04004	1702.98	193.168	1896.15		5.04004	1532.68	173.851	1706.54		5.04004	1277.24	164.193	1441.43		5.04004	1021.79	154.534	1176.32
5.04828	1820.66	194.704	2015.37		5.04828	1638.6	175.234	1813.83		5.04828	1365.5	165.498	1530.99		5.04828	1092.4	155.763	1248.16
5.05652	1708.92	190.56	1899.48		5.05652	1538.03	171.504	1709.53		5.05652	1281.69	161.976	1443.67		5.05652	1025.35	152.448	1177.8
5.06476	1708.17	195.616	1903.79		5.06476	1537.36	176.054	1713.41		5.06476	1281.13	166.274	1447.4		5.06476	1024.9	156.493	1181.4
5.073	1795.95	198.448	1994.4		5.073	1616.36	178.603	1794.96		5.073	1346.96	168.681	1515.64		5.073	1077.57	158.758	1236.33
5.08124	1564.88	195.808	1760.68		5.08124	1408.39	176.227	1584.62		5.08124	1173.66	166.437	1340.09		5.08124	938.926	156.646	1095.57
--	1968.02	191.76	2159.78		--	1771.22	172.584	1943.8		--	1476.02	162.996	1639.01		--	1180.81	153.408	1334.22
5.09752	1591.95	193.952	1785.9		5.09752	1432.75	174.557	1607.31		5.09752	1193.96	164.859	1358.82		5.09752	955.168	155.162	1110.33
5.10576	1784.41	192.4	1976.81		5.10576	1605.97	173.16	1779.13		5.10576	1338.3	163.54	1501.84		5.10576	1070.64	153.92	1224.56
5.114	1750.29	196.768	1947.06		5.114	1575.26	177.091	1752.35		5.114	1312.72	167.253	1479.97		5.114	1050.18	157.414	1207.59
5.12224	1784.28	191.024	1975.3		5.12224	1605.85	171.922	1777.77		5.12224	1338.21	162.37	1500.58		5.12224	1070.57	152.819	1223.39
5.13048	1725.81	194.736	1920.55		5.13048	1553.23	175.262	1728.49		5.13048	1294.36	165.526	1459.88		5.13048	1035.49	155.789	1191.27
5.13872	1742.83	196.384	1939.21		5.13872	1568.54	176.746	1745.29		5.13872	1307.12	166.926	1474.05		5.13872	1045.7	157.107	1202.8
5.14696	1875.01	194.864	2069.87		5.14696	1687.51	175.378	1862.89		5.14696	1406.26	165.634	1571.89		5.14696	1125.01	155.891	1280.9
5.1552	1822.85	194.352	2017.2		5.1552	1640.57	174.917	1815.48		5.1552	1367.14	165.199	1532.34		5.1552	1093.71	155.482	1249.19
5.16344	1851.46	200.896	2052.36		5.16344	1666.32	180.806	1847.12		5.16344	1388.6	170.762	1559.36		5.16344	1110.88	160.717	1271.6
5.17168	1836.79	198.816	2035.61		5.17168	1653.11	178.934	1832.05		5.17168	1377.59	168.994	1546.59		5.17168	1102.08	159.053	1261.13
5.17992	1724.93	198.912	1923.84		5.17992	1552.44	179.021	1731.46		5.17992	1293.7	169.075	1462.77		5.17992	1034.96	159.13	1194.09
5.18816	1729.2	190.592	1919.79		5.18816	1556.28	171.533	1727.81		5.18816	1296.9	162.003	1458.9		5.18816	1037.52	152.474	1189.99
5.1964	1867.53	197.728	2065.26		5.1964	1680.78	177.955	1858.73		5.1964	1400.65	168.069	1568.72		5.1964	1120.52	158.182	1278.7
5.20464	1797.11	197.792	1994.91		5.20464	1617.4	178.013	1795.42		5.20464	1347.84	168.123	1515.96		5.20464	1078.27	158.234	1236.5
5.21288	1931.24	196.24	2127.48		5.21288	1738.12	176.616	1914.73		5.21288	1448.43	166.804	1615.23		5.21288	1158.74	156.992	1315.74
5.22112	1998.68	192.912	2191.59		5.22112	1798.81	173.621	1972.43		5.22112	1499.01	163.975	1662.99		5.22112	1199.21	154.33	1353.54
5.22936	1836.11	198.32	2034.43		5.22936	1652.5	178.488	1830.99		5.22936	1377.08	168.572	1545.66		5.22936	1101.67	158.656	1260.32
5.2376	1898.7	198.528	2097.23		5.2376	1708.83	178.675	1887.51		5.2376	1424.03	168.749	1592.77		5.2376	1139.22	158.822	1298.04
5.24584	2039.48	200.232	2239.71		5.24584	1835.53	180.209	2015.74		5.24584	1529.61	170.197	1699.81		5.24584	1223.69	160.186	1383.87
5.25408	1975.16	205.712	2180.87		5.25408	1777.64	185.141	1962.78		5.25408	1481.37	174.855	1656.23		5.25408	1185.1	164.57	1349.67
5.26232	1905.4	195.904	2101.3		5.26232	1714.86	176.314	1891.17		5.26232	1429.05	166.518	1595.57		5.26232	1143.24	156.723	1299.96
5.27056	1956.3	196	2152.3		5.27056	1760.67	176.4	1937.07		5.27056	1467.22	166.6	1633.83		5.27056	1173.78	156.8	1330.58
5.2788	2012.1	203.744	2215.84		5.2788	1810.89	183.37	1994.26		5.2788	1509.08	173.182	1682.26		5.2788	1207.26	162.995	1370.26
5.28704	1962.24	199.504	2161.74		5.28704	1766.02	179.554	1945.57		5.28704	1471.68	169.578	1641.26		5.28704	1177.34	159.603	1336.95
5.29528	1995.8	196	2191.8		5.29528	1796.22	176.4	1972.62		5.29528	1496.85	166.6	1663.45		5.29528	1197.48	156.8	1354.28
5.30352	1936.3	198.32	2134.62		5.30352	1742.67	178.488	1921.16		5.30352	1452.22	168.572	1620.8		5.30352	1161.78	158.656	1320.44
5.31176	1995.34	194.064	2189.4		5.31176	1795.81	174.658	1970.46		5.31176	1496.51	164.954	1661.46		5.31176	1197.2	155.251	1352.46
5.32	1916.58	194.24	2110.82		5.32	1724.92	174.816	1899.74		5.32	1437.43	165.104	1602.54		5.32	1149.95	155.392	1305.34
5.32824	1975.46	192.224	2167.68		5.32824	1777.91	173.002	1950.92		5.32824	1481.6	163.39	1644.99		5.32824	1185.28	153.779	1339.06
5.33648	1855.99	194.816	2050.81		5.33648	1670.39	175.334	1845.73		5.33648	1391.99	165.594	1557.59		5.33648	1113.59	155.853	1269.45
5.34472	1919	191.376	2110.38		5.34472	1727.1	172.238	1899.34		5.34472	1439.25	162.67	1601.92		5.34472	1151.4	153.101	1304.5
5.35296	1958.18	199.264	2157.44		5.35296	1762.36	179.338	1941.7		5.35296	1468.63	169.374	1638.01		5.35296	1174.91	159.411	1334.32
5.3612	2086.4	198.88	2285.28		5.3612	1877.76	178.992	2056.75		5.3612	1564.8	169.048	1733.85		5.3612	1251.84	159.104	1410.94
5.36944	2100.28	197.04	2297.32		5.36944	1890.25	177.336	2067.59		5.36944	1575.21	167.484	1742.69		5.36944	1260.17	157.632	1417.8
5.37768	2126.72	198.688	2325.41		5.37768	1914.05	178.819	2092.87		5.37768	1595.04	168.885	1763.92		5.37768	1276.03	158.95	1434.98
5.38592	2116.88	191.232	2308.11		5.38592	1905.19	172.109	2077.3		5.38592	1587.66	162.547	1750.21		5.38592	1270.13	152.986	1423.11
5.39416	2035.7	197.792	2233.49		5.39416	1832.13	178.013	2010.14		5.39416	1526.78	168.123	1694.9		5.39416	1221.42	158.234	1379.65
5.4024	2173.78	194.56	2368.34		5.4024	1956.4	175.104	2131.51		5.4024	1630.34	165.376	1795.71		5.4024	1304.27	155.648	1459.92
5.41064	2032.44	198.288	2230.73		5.41064	1829.2	178.459	2007.66		5.41064	1524.33	168.545	1692.87		5.41064	1219.46	158.63	1378.09
5.41888	2188.1	196.208	2384.31		5.41888	1969.29	176.587	2145.88		5.41888	1641.08	166.777	1807.85		5.41888	1312.86	156.966	1469.83
5.42712	2262.88	204.624	2467.5		5.42712	2036.59	184.162	2220.75		5.42712	1697.16	173.93	1871.09		5.42712	1357.73	163.699	1521.43
5.43536	2083.8	195.52	2279.32		5.43536	1875.42	175.968	2051.39		5.43536	1562.85	166.192	1729.04		5.43536	1250.28	156.416	1406.7
5.4436	2044.9	194.368	2239.27		5.4436	1840.41	174.931	2015.34		5.4436	1533.67	165.213	1698.89		5.4436	1226.94	155.494	1382.43
5.45184	2185.7	191.472	2377.17		5.45184	1967.13	172.325	2139.45		5.45184	1639.28	162.751	1802.03		5.45184	1311.42	153.178	1464.6
5.46008	2234.02	194.032	2428.05		5.46008	2010.62	174.629	2185.25		5.46008	1675.52	164.927	1840.44		5.46008	1340.41	155.226	1495.64
--	2402.2	197.728	2599.93		--	2161.98	177.955	2339.94		--	1801.65	168.069	1969.72		--	1441.32	158.182	1599.5
5.47656	2041.16	202.272	2243.43		5.47656	1837.04	182.045	2019.09		5.47656	1530.87	171.931	1702.8		5.47656	1224.7	161.818	1386.51
5.4848	2197.08	194.672	2391.75		5.4848	1977.37	175.205	2152.58		5.4848	1647.81	165.471	1813.28		5.4848	1318.25	155.738	1473.99
5.49304	2292	198.624	2490.62		5.49304	2062.8	178.762	2241.56		5.49304	1719	168.83	1887.83		5.49304	1375.2	158.899	1534.1
5.50128	2135.98	197.776	2333.76		5.50128	1922.38	177.998	2100.38		5.50128	1601.98	168.11	1770.09		5.50128	1281.59	158.221	1439.81
5.50506	2085.24	198.72	2283.96		5.50506	1876.72	178.848	2055.56		5.50506	1563.93	168.912	1732.84		5.50506	1251.14	158.976	1410.12
5.51776	2294.02	192.64	2486.66		5.51776	2064.62	173.376	2237.99		5.51776	1720.52	163.744	1884.26		5.51776	1376.41	154.112	1530.52
5.526	2111.08	200.44	2311.52		5.526	1899.97	180.396	2080.37		5.526	1583.31	170.374	1753.68		5.526	1266.65	160.352	1427
5.53424	2146.94	200.88	2347.82		5.53424	1932.25	180.792	2113.04		5.53424	1610.2	170.748	1780.95		5.53424	1288.16	160.704	1448.87
5.54248	2066.34	189.856	2256.2		5.54248	1859.71	170.87	2030.58		5.54248	1549.76	161.378	1711.13		5.54248	1239.8	151.885	1391.69
5.55072	2082.78	198.48	2281.26		5.55072	1874.5	178.632	2053.13		5.55072	1562.09	168.708	1730.79		5.55072	1249.67	158.784	1408.45
5.55896	2095.36	205.536	2300.9		5.55896	1885.82	184.982	2070.81		5.55896	1571.52	174.706	1746.23		5.55896	1257.22	164.429	1421.64
5.5672	2087.76	206.512	2294.27		5.5672	1878.98	185.861	2064.84		5.5672	1565.82	175.535	1741.36		5.5672	1252.66	165.21	1417.87
5.57544	2048.84	207.456	2256.3		5.57544	1843.96	186.71	2030.67		5.57544	1536.63	176.338	1712.97		5.57544	1229.3	165.965	1395.27
--	1939.4	198.448	2137.85		--	1745.46	178.603	1924.06		--	1454.55	168.681	1623.23		--	1163.64	158.758	1322.4
5.59192	2022.38	201.632	2224.01		5.59192	1820.14	181.469	2001.61		5.59192	1516.79	171.387	1688.17		5.59192	1213.43	161.306	1374.73
5.60016	2115.02	197.616	2312.64		5.60016	1903.52	177.854	2081.37		5.60016	1586.27	167.974	1754.24		5.60016	1269.01	158.093	1427.1
5.61236	2245.56	194.576	2440.14		5.61236	2021	175.118	2196.12		5.61236	1684.17	165.39	1849.56		5.61236	1347.34	155.661	1503
--	2354.4	200.608	2555.01		--	2118.96	180.547	2299.51		--	1765.8	170.517	1936.32		--	1412.64	160.486	1573.13
5.62887	2002.8	192.48	2195.28		5.62887	1802.52	173.232	1975.75		5.62887	1502.1	163.608	1665.71		5.62887	1201.68	153.984	1355.66
5.6331	2246.26	201.056	2447.32		5.6331	2021.63	180.95	2202.58		5.6331	1684.69	170.898	1855.59		5.6331	1347.76	160.845	1508.6
5.64134	2230.98	205.056	2436.04		5.64134	2007.88	184.55	2192.43		5.64134	1673.23	174.298	1847.53		5.64134	1338.59	164.045	1502.63
5.65363	2213.76	200.584	2414.34		5.65363	1992.38	180.526	2172.91		5.65363	1660.32	170.496	1830.82		5.65363	1328.26	160.467	1488.72
5.65782	2212.92	199.2	2412.12		5.65782	1991.63	179.28	2170.91		5.65782	1659.69	169.32	1829.01		5.65782	1327.75	159.36	1487.11
5.66606	2063	202.032	2265.03		5.66606	1856.7	181.829	2038.53		5.66606	1547.25	171.727	1718.98		5.66606	1237.8	161.626	1399.43
--	2387.66	200.976	2588.64		--	2148.89	180.878	2329.77		--	1790.74	170.83	1961.57		--	1432.6	160.781	1593.38
5.68254	2054.14	202.512	2256.65		5.68254	1848.73	182.261	2030.99		5.68254	1540.61	172.135	1712.74		5.68254	1232.48	162.01	1394.49
5.69078	2205.06	198.304	2403.36		5.69078	1984.55	178.474	2163.03		5.69078	1653.8	168.558	1822.35		5.69078	1323.04	158.643	1481.68
5.69902	2198.44	199.408	2397.85		5.69902	1978.6	179.467	2158.06		5.69902	1648.83	169.497	1818.33		5.69902	1319.06	159.526	1478.59
5.70726	2327.42	192.832	2520.25		5.70726	2094.68	173.549	2268.23		5.70726	1745.57	163.907	1909.47		5.70726	1396.45	154.266	1550.72
5.7155	1977.84	195.28	2173.12		5.7155	1780.06	175.752	1955.81		5.7155	1483.38	165.988	1649.37		5.7155	1186.7	156.224	1342.93
5.72374	2124.14	192.416	2316.56		5.72374	1911.73	173.174	2084.9		5.72374	1593.11	163.554	1756.66		5.72374	1274.48	153.933	1428.42
5.73198	2012.52	195.616	2208.14		5.73198	1811.27	176.054	1987.32		5.73198	1509.39	166.274	1675.66		5.73198	1207.51	156.493	1364
5.74022	2130.5	194.944	2325.44		5.74022	1917.45	175.45	2092.9		5.74022	1597.88	165.702	1763.58		5.74022	1278.3	155.955	1434.26
5.74846	2303.98	202.064	2506.04		5.74846	2073.58	181.858	2255.44		5.74846	1727.98	171.754	1899.74		5.74846	1382.39	161.651	1544.04
5.7567	2241.16	204.8	2445.96		5.7567	2017.04	184.32	2201.36		5.7567	1680.87	174.08	1854.95		5.7567	1344.7	163.84	1508.54
5.76494	2343.68	193.056	2536.74		5.76494	2109.31	173.75	2283.06		5.76494	1757.76	164.098	1921.86		5.76494	1406.21	154.445	1560.65
5.77318	2287.38	191.12	2478.5		5.77318	2058.64	172.008	2230.65		5.77318	1715.54	162.452	1877.99		5.77318	1372.43	152.896	1525.32
5.78142	2165.98	193.952	2359.93		5.78142	1949.38	174.557	2123.94		5.78142	1624.48	164.859	1789.34		5.78142	1299.59	155.162	1454.75
5.78966	2246.22	202.128	2448.35		5.78966	2021.6	181.915	2203.51		5.78966	1684.66	171.809	1856.47		5.78966	1347.73	161.702	1509.43
5.7979	2284.36	204.096	2488.46		5.7979	2055.92	183.686	2239.61		5.7979	1713.27	173.482	1886.75		5.7979	1370.62	163.277	1533.89
5.80614	2293.84	198.704	2492.54		5.80614	2064.46	178.834	2243.29		5.80614	1720.38	168.898	1889.28		5.80614	1376.3	158.963	1535.27
5.81438	2208.24	200.704	2408.94		5.81438	1987.42	180.634	2168.05		5.81438	1656.18	170.598	1826.78		5.81438	1324.94	160.563	1485.51
5.82262	2345.22	194.448	2539.67		5.82262	2110.7	175.003	2285.7		5.82262	1758.91	165.281	1924.2		5.82262	1407.13	155.558	1562.69
5.83086	2148.82	192.736	2341.56		5.83086	1933.94	173.462	2107.4		5.83086	1611.62	163.826	1775.44		5.83086	1289.29	154.189	1443.48
5.8391	2209.52	201.76	2411.28		5.8391	1988.57	181.584	2170.15		5.8391	1657.14	171.496	1828.64		5.8391	1325.71	161.408	1487.12
5.84734	2275.74	199.952	2475.69		5.84734	2048.17	179.957	2228.12		5.84734	1706.81	169.959	1876.76		5.84734	1365.44	159.962	1525.41
5.85558	2240.66	197.248	2437.91		5.85558	2016.59	177.523	2194.12		5.85558	1680.49	167.661	1848.16		5.85558	1344.4	157.798	1502.19
5.8573	2289.16	200.264	2489.42		5.8573	2060.24	180.238	2240.48		5.8573	1716.87	170.224	1887.09		5.8573	1373.5	160.211	1533.71
5.87005	2353.98	198.192	2552.17		5.87005	2118.58	178.373	2296.95		5.87005	1765.48	168.463	1933.95		5.87005	1412.39	158.554	1570.94
--	2491.16	198.96	2690.12		--	2242.04	179.064	2421.11		--	1868.37	169.116	2037.49		--	1494.7	159.168	1653.86
5.8861	2393.68	195.264	2588.94		5.8861	2154.31	175.738	2330.05		5.8861	1795.26	165.974	1961.23		5.8861	1436.21	156.211	1592.42
5.89413	2337.38	200.976	2538.36		5.89413	2103.64	180.878	2284.52		5.89413	1753.04	170.83	1923.86		5.89413	1402.43	160.781	1563.21
5.90215	2215.98	194.72	2410.7		5.90215	1994.38	175.248	2169.63		5.90215	1661.98	165.512	1827.5		5.90215	1329.59	155.776	1485.36
5.91018	2296.22	198.64	2494.86		5.91018	2066.6	178.776	2245.37		5.91018	1722.16	168.844	1891.01		5.91018	1377.73	158.912	1536.64
5.9182	2334.36	204.56	2538.92		5.9182	2100.92	184.104	2285.03		5.9182	1750.77	173.876	1924.65		5.9182	1400.62	163.648	1564.26
5.92623	2343.84	197.984	2541.82		5.92623	2109.46	178.186	2287.64		5.92623	1757.88	168.286	1926.17		5.92623	1406.3	158.387	1564.69
5.93425	2258.24	203.024	2461.26		5.93425	2032.42	182.722	2215.14		5.93425	1693.68	172.57	1866.25		5.93425	1354.94	162.419	1517.36
5.94228	2395.22	195.792	2591.01		5.94228	2155.7	176.213	2331.91		5.94228	1796.41	166.423	1962.84		5.94228	1437.13	156.634	1593.77
5.9503	2198.82	207.392	2406.22		5.9503	1978.94	186.653	2165.59		5.9503	1649.12	176.283	1825.4		5.9503	1319.29	165.914	1485.21
5.95833	2259.52	202.64	2462.16		5.95833	2033.57	182.376	2215.94		5.95833	1694.64	172.244	1866.88		5.95833	1355.71	162.112	1517.82
5.96635	2325.74	202.496	2528.24		5.96635	2093.17	182.246	2275.41		5.96635	1744.31	172.122	1916.43		5.96635	1395.44	161.997	1557.44
5.97438	2290.66	196.96	2487.62		5.97438	2061.59	177.264	2238.86		5.97438	1717.99	167.416	1885.41		5.97438	1374.4	157.568	1531.96
5.9824	2339.16	194.32	2533.48		5.9824	2105.24	174.888	2280.13		5.9824	1754.37	165.172	1919.54		5.9824	1403.5	155.456	1558.95
5.99043	2275.74	193.872	2469.61		5.99043	2048.17	174.485	2222.65		5.99043	1706.81	164.791	1871.6		5.99043	1365.44	155.098	1520.54
5.99845	2240.66	203.968	2444.63		5.99845	2016.59	183.571	2200.17		5.99845	1680.49	173.373	1853.87		5.99845	1344.4	163.174	1507.57
6.00648	2289.16	205	2494.16		6.00648	2060.24	184.5	2244.74		6.00648	1716.87	174.25	1891.12		6.00648	1373.5	164	1537.5
6.0145	2342.07	217.536	2559.61		6.0145	2107.86	195.782	2303.65		6.0145	1756.55	184.906	1941.46		6.0145	1405.24	174.029	1579.27
6.02253	2290	209.216	2499.22		6.02253	2061	188.294	2249.3		6.02253	1717.5	177.834	1895.34		6.02253	1374	167.373	1541.38
6.03055	2373.78	208.8	2582.58		6.03055	2136.41	187.92	2324.33		6.03055	1780.34	177.48	1957.82		6.03055	1424.27	167.04	1591.31
6.03858	2449.67	211.664	2661.33		6.03858	2204.7	190.498	2395.2		6.03858	1837.25	179.914	2017.17		6.03858	1469.8	169.331	1639.13
6.04661	2269.13	214.48	2483.61		6.04661	2042.22	193.032	2235.25		6.04661	1701.85	182.308	1884.15		6.04661	1361.48	171.584	1533.06
6.05463	2268.03	213.104	2481.13		6.05463	2041.22	191.794	2233.02		6.05463	1701.02	181.138	1882.16		6.05463	1360.82	170.483	1531.3
6.06266	2434.75	210.288	2645.04		6.06266	2191.28	189.259	2380.53		6.06266	1826.06	178.745	2004.81		6.06266	1460.85	168.23	1629.08
6.07068	2226.36	212.752	2439.11		6.07068	2003.72	191.477	2195.2		6.07068	1669.77	180.839	1850.61		6.07068	1335.81	170.202	1506.02
6.07871	2287.13	211.104	2498.23		6.07871	2058.41	189.994	2248.41		6.07871	1715.34	179.438	1894.78		6.07871	1372.28	168.883	1541.16
6.08673	2332.01	212.864	2544.88		6.08673	2098.81	191.578	2290.39		6.08673	1749.01	180.934	1929.94		6.08673	1399.21	170.291	1569.5
6.09476	2403.26	217.168	2620.43		6.09476	2162.94	195.451	2358.39		6.09476	1802.45	184.593	1987.04		6.09476	1441.96	173.734	1615.69
6.10278	2238.25	217.216	2455.46		6.10278	2014.42	195.494	2209.92		6.10278	1678.68	184.634	1863.32		6.10278	1342.95	173.773	1516.72
6.11081	2332.39	215.728	2548.12		6.11081	2099.15	194.155	2293.3		6.11081	1749.29	183.369	1932.66		6.11081	1399.43	172.582	1572.02
6.11883	2489.39	216.896	2706.29		6.11883	2240.45	195.206	2435.66		6.11883	1867.04	184.362	2051.4		6.11883	1493.63	173.517	1667.15
6.12686	2339.96	218.832	2558.79		6.12686	2105.97	196.949	2302.91		6.12686	1754.97	186.007	1940.98		6.12686	1403.98	175.066	1579.04
6.13488	2381.42	212.368	2593.79		6.13488	2143.28	191.131	2334.41		6.13488	1786.06	180.513	1966.58		6.13488	1428.85	169.894	1598.75
6.14291	2420.57	212.528	2633.1		6.14291	2178.51	191.275	2369.79		6.14291	1815.43	180.649	1996.08		6.14291	1452.34	170.022	1622.36
6.15093	2327.96	215.328	2543.28		6.15093	2095.16	193.795	2288.96		6.15093	1745.97	183.029	1929		6.15093	1396.77	172.262	1569.04
6.15896	2299.24	212.144	2511.38		6.15896	2069.32	190.93	2260.25		6.15896	1724.43	180.322	1904.75		6.15896	1379.54	169.715	1549.26
6.16698	2442.55	215.056	2657.6		6.16698	2198.29	193.55	2391.84		6.16698	1831.91	182.798	2014.71		6.16698	1465.53	172.045	1637.57
6.17501	2475.6	219.536	2695.14		6.17501	2228.04	197.582	2425.62		6.17501	1856.7	186.606	2043.31		6.17501	1485.36	175.629	1660.99
6.18303	2469.95	216.144	2686.09		6.18303	2222.95	194.53	2417.48		6.18303	1852.46	183.722	2036.18		6.18303	1481.97	172.915	1654.88
6.19106	2223.88	217.024	2440.91		6.19106	2001.5	195.322	2196.82		6.19106	1667.91	184.47	1852.38		6.19106	1334.33	173.619	1507.95
6.19908	2231.85	218.384	2450.23		6.19908	2008.66	196.546	2205.21		6.19908	1673.89	185.626	1859.51		6.19908	1339.11	174.707	1513.82
6.20711	2214.07	214.08	2428.15		6.20711	1992.66	192.672	2185.34		6.20711	1660.55	181.968	1842.52		6.20711	1328.44	171.264	1499.71
6.21	2477.11	210.88	2687.99		6.21	2229.4	189.792	2419.19		6.21	1857.84	179.248	2037.08		6.21	1486.27	168.704	1654.97
6.22316	2368.62	215.584	2584.2		6.22316	2131.76	194.026	2325.78		6.22316	1776.46	183.246	1959.71		6.22316	1421.17	172.467	1593.64
6.235	2153.85	215.632	2369.48		6.235	1938.46	194.069	2132.53		6.235	1615.38	183.287	1798.67		6.235	1292.31	172.506	1464.81
6.23921	2356.96	213.712	2570.67		6.23921	2121.27	192.341	2313.61		6.23921	1767.72	181.655	1949.38		6.23921	1414.18	170.97	1585.15
6.24723	2469.07	218.448	2687.52		6.24723	2222.16	196.603	2418.77		6.24723	1851.8	185.681	2037.48		6.24723	1481.44	174.758	1656.2
6.25526	2298.99	215.472	2514.47		6.25526	2069.09	193.925	2263.02		6.25526	1724.25	183.151	1907.4		6.25526	1379.4	172.378	1551.77
6.26	2477.11	213.312	2690.43		6.26	2229.4	191.981	2421.38		6.26	1857.84	181.315	2039.15		6.26	1486.27	170.65	1656.92
6.27131	2302.98	216.48	2519.46		6.27131	2072.68	194.832	2267.52		6.27131	1727.24	184.008	1911.24		6.27131	1381.79	173.184	1554.97
6.27933	2420.66	218.56	2639.22		6.27933	2178.6	196.704	2375.3		6.27933	1815.5	185.776	2001.27		6.27933	1452.4	174.848	1627.25
6.28736	2308.92	212.432	2521.35		6.28736	2078.03	191.189	2269.22		6.28736	1731.69	180.567	1912.26		6.28736	1385.35	169.946	1555.3
6.29538	2308.17	212.784	2520.96		6.29538	2077.36	191.506	2268.86		6.29538	1731.13	180.866	1912		6.29538	1384.9	170.227	1555.13
6.30341	2395.95	215.872	2611.82		6.30341	2156.36	194.285	2350.64		6.30341	1796.96	183.491	1980.45		6.30341	1437.57	172.698	1610.27
6.31	2477.11	215.968	2693.08		6.31	2229.4	194.371	2423.77		6.31	1857.84	183.573	2041.41		6.31	1486.27	172.774	1659.04
6.32	2477.11	218.672	2695.79		6.32	2229.4	196.805	2426.21		6.32	1857.84	185.871	2043.71		6.32	1486.27	174.938	1661.21
6.33	2191.95	219.456	2411.4		6.33	1972.75	197.51	2170.26		6.33	1643.96	186.538	1830.5		6.33	1315.17	175.565	1490.73
6.33551	2384.41	217.024	2601.43		6.33551	2145.97	195.322	2341.29		6.33551	1788.3	184.47	1972.77		6.33551	1430.64	173.619	1604.26
6.34353	2350.29	214.416	2564.71		6.34353	2115.26	192.974	2308.24		6.34353	1762.72	182.254	1944.97		6.34353	1410.18	171.533	1581.71
6.35156	2464.28	210.24	2674.52		6.35156	2217.85	189.216	2407.07		6.35156	1848.21	178.704	2026.91		6.35156	1478.57	168.192	1646.76
6.35958	2405.81	217.904	2623.71		6.35958	2165.23	196.114	2361.34		6.35958	1804.36	185.218	1989.58		6.35958	1443.49	174.323	1617.81
6.36761	2422.83	213.68	2636.51		6.36761	2180.54	192.312	2372.86		6.36761	1817.12	181.628	1998.75		6.36761	1453.7	170.944	1624.64
6.37563	2555.01	213.84	2768.85		6.37563	2299.51	192.456	2491.97		6.37563	1916.26	181.764	2098.02		6.37563	1533.01	171.072	1704.08
6.38366	2502.85	212.896	2715.75		6.38366	2252.57	191.606	2444.17		6.38366	1877.14	180.962	2058.1		6.38366	1501.71	170.317	1672.03
6.39168	2531.46	215.856	2747.32		6.39168	2278.32	194.27	2472.59		6.39168	1898.6	183.478	2082.08		6.39168	1518.88	172.685	1691.56
6.39971	2516.79	216.864	2733.66		6.39971	2265.11	195.178	2460.29		6.39971	1887.59	184.334	2071.93		6.39971	1510.08	173.491	1683.57
6.40773	2404.93	218.064	2622.99		6.40773	2164.44	196.258	2360.69		6.40773	1803.7	185.354	1989.05		6.40773	1442.96	174.451	1617.41
6.41576	2409.2	225.176	2634.37		6.41576	2168.28	202.658	2370.94		6.41576	1806.9	191.4	1998.3		6.41576	1445.52	180.141	1625.66
6.42378	2547.53	224.608	2772.14		6.42378	2292.78	202.147	2494.93		6.42378	1910.65	190.917	2101.57		6.42378	1528.52	179.686	1708.21
6.43181	2477.11	222.16	2699.27		6.43181	2229.4	199.944	2429.35		6.43181	1857.84	188.836	2046.67		6.43181	1486.27	177.728	1664
6.43983	2506.24	224.512	2730.75		6.43983	2255.62	202.061	2457.68		6.43983	1879.68	190.835	2070.52		6.43983	1503.74	179.61	1683.35
6.44786	2598.68	222.208	2820.89		6.44786	2338.81	199.987	2538.8		6.44786	1949.01	188.877	2137.89		6.44786	1559.21	177.766	1736.97
6.45588	2436.11	222.672	2658.78		6.45588	2192.5	200.405	2392.91		6.45588	1827.08	189.271	2016.36		6.45588	1461.67	178.138	1639.8
6.46391	2498.7	225.968	2724.67		6.46391	2248.83	203.371	2452.2		6.46391	1874.03	192.073	2066.1		6.46391	1499.22	180.774	1679.99
6.47193	2639.48	227.376	2866.86		6.47193	2375.53	204.638	2580.17		6.47193	1979.61	193.27	2172.88		6.47193	1583.69	181.901	1765.59
6.47996	2575.16	222.4	2797.56		6.47996	2317.64	200.16	2517.8		6.47996	1931.37	189.04	2120.41		6.47996	1545.1	177.92	1723.02
6.48798	2505.4	226.768	2732.17		6.48798	2254.86	204.091	2458.95		6.48798	1879.05	192.753	2071.8		6.48798	1503.24	181.414	1684.65
6.49601	2556.3	221.024	2777.32		6.49601	2300.67	198.922	2499.59		6.49601	1917.22	187.87	2105.1		6.49601	1533.78	176.819	1710.6
6.5	2612.1	224.736	2836.84		6.5	2350.89	202.262	2553.15		6.5	1959.08	191.026	2150.1		6.5	1567.26	179.789	1747.05
6.50128	2569.95	226.384	2796.33		6.50128	2312.95	203.746	2516.7		6.50128	1927.46	192.426	2119.89		6.50128	1541.97	181.107	1723.08
6.51	2477.11	224.864	2701.98		6.51	2229.4	202.378	2431.78		6.51	1857.84	191.134	2048.97		6.51	1486.27	179.891	1666.16
6.52	2477.11	224.352	2701.47		6.52	2229.4	201.917	2431.32		6.52	1857.84	190.699	2048.53		6.52	1486.27	179.482	1665.75
6.525	2477.11	220.896	2698.01		6.525	2229.4	198.806	2428.21		6.525	1857.84	187.762	2045.6		6.525	1486.27	176.717	1662.99
6.53	2477.11	228.816	2705.93		6.53	2229.4	205.934	2435.34		6.53	1857.84	194.494	2052.33		6.53	1486.27	183.053	1669.32
6.54248	2468.62	228.912	2697.53		6.54248	2221.76	206.021	2427.78		6.54248	1851.46	194.575	2046.04		6.54248	1481.17	183.13	1664.3
6.5	2253.85	230.592	2484.44		6.5	2028.46	207.533	2235.99		6.5	1690.38	196.003	1886.39		6.5	1352.31	184.474	1536.78
6.55896	2456.96	227.728	2684.69		6.55896	2211.27	204.955	2416.22		6.55896	1842.72	193.569	2036.29		6.55896	1474.18	182.182	1656.36
6.5672	2569.07	227.792	2796.86		6.5672	2312.16	205.013	2517.18		6.5672	1926.8	193.623	2120.43		6.5672	1541.44	182.234	1723.68
6.57544	2398.99	226.24	2625.23		6.57544	2159.09	203.616	2362.71		6.57544	1799.25	192.304	1991.55		6.57544	1439.4	180.992	1620.39
6.58	2477.11	222.912	2700.03		6.58	2229.4	200.621	2430.02		6.58	1857.84	189.475	2047.31		6.58	1486.27	178.33	1664.6
6.59192	2402.98	228.32	2631.3		6.59192	2162.68	205.488	2368.17		6.59192	1802.24	194.072	1996.31		6.59192	1441.79	182.656	1624.45
6.60016	2520.66	228.528	2749.19		6.60016	2268.6	205.675	2474.27		6.60016	1890.5	194.249	2084.75		6.60016	1512.4	182.822	1695.22
6.61236	2408.92	227.232	2636.15		6.61236	2168.03	204.509	2372.54		6.61236	1806.69	193.147	1999.84		6.61236	1445.35	181.786	1627.14
6.61662	2408.17	225.712	2633.89		6.61662	2167.36	203.141	2370.5		6.61662	1806.13	191.855	1997.99		6.61662	1444.9	180.57	1625.47
6.62887	2495.95	225.904	2721.85		6.62887	2246.36	203.314	2449.67		6.62887	1871.96	192.018	2063.98		6.62887	1497.57	180.723	1678.29
6.63	2264.88	226	2490.88		6.63	2038.39	203.4	2241.79		6.63	1698.66	192.1	1890.76		6.63	1358.93	180.8	1539.73
6.64134	2668.02	223.744	2891.76		6.64134	2401.22	201.37	2602.59		6.64134	2001.02	190.182	2191.2		6.64134	1600.81	178.995	1779.81
6.64	2291.95	229.504	2521.45		6.64	2062.75	206.554	2269.3		6.64	1718.96	195.078	1914.04		6.64	1375.17	183.603	1558.77
6.65782	2484.41	226	2710.41		6.65782	2235.97	203.4	2439.37		6.65782	1863.3	192.1	2055.4		6.65782	1490.64	180.8	1671.44
6.66606	2450.29	228.32	2678.61		6.66606	2205.26	205.488	2410.75		6.66606	1837.72	194.072	2031.79		6.66606	1470.18	182.656	1652.83
6.6743	2564.28	224.064	2788.34		6.6743	2307.85	201.658	2509.51		6.6743	1923.21	190.454	2113.66		6.6743	1538.57	179.251	1717.82
6.68254	2505.81	224.24	2730.05		6.68254	2255.23	201.816	2457.05		6.68254	1879.36	190.604	2069.96		6.68254	1503.49	179.392	1682.88
6.69078	2522.83	222.224	2745.05		6.69078	2270.54	200.002	2470.55		6.69078	1892.12	188.89	2081.01		6.69078	1513.7	177.779	1691.47
6.69902	2655.01	224.816	2879.83		6.69902	2389.51	202.334	2591.84		6.69902	1991.26	191.094	2182.35		6.69902	1593.01	179.853	1772.86
6.70726	2602.85	221.376	2824.23		6.70726	2342.57	199.238	2541.81		6.70726	1952.14	188.17	2140.31		6.70726	1561.71	177.101	1738.81
6.7155	2631.46	229.264	2860.73		6.7155	2368.32	206.338	2574.66		6.7155	1973.6	194.874	2168.47		6.7155	1578.88	183.411	1762.29
6.72374	2616.79	228.88	2845.67		6.72374	2355.11	205.992	2561.1		6.72374	1962.59	194.548	2157.14		6.72374	1570.08	183.104	1753.18
6.73198	2504.93	227.04	2731.97		6.73198	2254.44	204.336	2458.77		6.73198	1878.7	192.984	2071.68		6.73198	1502.96	181.632	1684.59
6.74022	2509.2	222.4	2731.6		6.74022	2258.28	200.16	2458.44		6.74022	1881.9	189.04	2070.94		6.74022	1505.52	177.92	1683.44
6.74846	2647.53	226.768	2874.3		6.74846	2382.78	204.091	2586.87		6.74846	1985.65	192.753	2178.4		6.74846	1588.52	181.414	1769.93
6.7567	2577.11	221.024	2798.14		6.7567	2319.4	198.922	2518.32		6.7567	1932.84	187.87	2120.71		6.7567	1546.27	176.819	1723.09
6.76494	2606.24	224.736	2830.98		6.76494	2345.62	202.262	2547.88		6.76494	1954.68	191.026	2145.71		6.76494	1563.74	179.789	1743.53
6.77318	2698.68	226.384	2925.06		6.77318	2428.81	203.746	2632.56		6.77318	2024.01	192.426	2216.44		6.77318	1619.21	181.107	1800.32
6.78142	2536.11	224.864	2760.98		6.78142	2282.5	202.378	2484.88		6.78142	1902.08	191.134	2093.22		6.78142	1521.67	179.891	1701.56
6.78966	2598.7	224.352	2823.05		6.78966	2338.83	201.917	2540.75		6.78966	1949.03	190.699	2139.72		6.78966	1559.22	179.482	1738.7
6.7979	2739.48	230.896	2970.38		6.7979	2465.53	207.806	2673.34		6.7979	2054.61	196.262	2250.87		6.7979	1643.69	184.717	1828.4
6.80614	2675.16	228.816	2903.98		6.80614	2407.64	205.934	2613.58		6.80614	2006.37	194.494	2200.86		6.80614	1605.1	183.053	1788.15
6.81438	2605.4	228.912	2834.31		6.81438	2344.86	206.021	2550.88		6.81438	1954.05	194.575	2148.63		6.81438	1563.24	183.13	1746.37
6.82262	2656.3	230.592	2886.89		6.82262	2390.67	207.533	2598.2		6.82262	1992.22	196.003	2188.23		6.82262	1593.78	184.474	1778.25
6.83086	2712.1	227.728	2939.83		6.83086	2440.89	204.955	2645.85		6.83086	2034.08	193.569	2227.64		6.83086	1627.26	182.182	1809.44
6.8391	2564.28	227.792	2792.07		6.8391	2307.85	205.013	2512.86		6.8391	1923.21	193.623	2116.83		6.8391	1538.57	182.234	1720.8
6.84734	2505.81	226.24	2732.05		6.84734	2255.23	203.616	2458.84		6.84734	1879.36	192.304	2071.66		6.84734	1503.49	180.992	1684.48
6.85558	2522.83	232.912	2755.74		6.85558	2270.54	209.621	2480.16		6.85558	1892.12	197.975	2090.09		6.85558	1513.7	186.33	1700.03
6.8573	2655.01	228.32	2883.33		6.8573	2389.51	205.488	2595		6.8573	1991.26	194.072	2185.33		6.8573	1593.01	182.656	1775.66
6.87005	2602.85	228.528	2831.38		6.87005	2342.57	205.675	2548.24		6.87005	1952.14	194.249	2146.39		6.87005	1561.71	182.822	1744.53
6.87808	2631.46	227.232	2858.7		6.87808	2368.32	204.509	2572.83		6.87808	1973.6	193.147	2166.75		6.87808	1578.88	181.786	1760.66
6.8861	2616.79	225.712	2842.5		6.8861	2355.11	203.141	2558.25		6.8861	1962.59	191.855	2154.45		6.8861	1570.08	180.57	1750.64
6.89413	2504.93	225.904	2730.83		6.89413	2254.44	203.314	2457.75		6.89413	1878.7	192.018	2070.72		6.89413	1502.96	180.723	1683.68
6.90215	2509.2	226	2735.2		6.90215	2258.28	203.4	2461.68		6.90215	1881.9	192.1	2074		6.90215	1505.52	180.8	1686.32
6.91018	2647.53	233.744	2881.28		6.91018	2382.78	210.37	2593.15		6.91018	1985.65	198.682	2184.33		6.91018	1588.52	186.995	1775.51
6.9182	2577.11	229.504	2806.62		6.9182	2319.4	206.554	2525.96		6.9182	1932.84	195.078	2127.91		6.9182	1546.27	183.603	1729.87
6.92623	2606.24	236	2842.24		6.92623	2345.62	212.4	2558.02		6.92623	1954.68	200.6	2155.28		6.92623	1563.74	188.8	1752.54
6.93425	2698.68	228.32	2927		6.93425	2428.81	205.488	2634.3		6.93425	2024.01	194.072	2218.08		6.93425	1619.21	182.656	1801.86
6.94228	2536.11	234.064	2770.18		6.94228	2282.5	210.658	2493.16		6.94228	1902.08	198.954	2101.04		6.94228	1521.67	187.251	1708.92
6.9503	2598.7	224.24	2822.94		6.9503	2338.83	201.816	2540.65		6.9503	1949.03	190.604	2139.63		6.9503	1559.22	179.392	1738.61
6.95833	2739.48	222.224	2961.7		6.95833	2465.53	200.002	2665.53		6.95833	2054.61	188.89	2243.5		6.95833	1643.69	177.779	1821.47
6.96635	2675.16	224.816	2899.98		6.96635	2407.64	202.334	2609.98		6.96635	2006.37	191.094	2197.46		6.96635	1605.1	179.853	1784.95
6.97438	2605.4	231.376	2836.78		6.97438	2344.86	208.238	2553.1		6.97438	1954.05	196.67	2150.72		6.97438	1563.24	185.101	1748.34
6.9824	2605.4	229.264	2834.66		6.9824	2344.86	206.338	2551.2		6.9824	1954.05	194.874	2148.92		6.9824	1563.24	183.411	1746.65
6.99043	2656.3	228.88	2885.18		6.99043	2390.67	205.992	2596.66		6.99043	1992.22	194.548	2186.77		6.99043	1593.78	183.104	1776.88
7	2712.1	227.04	2939.14		7	2440.89	204.336	2645.23		7	2034.08	192.984	2227.06		7	1627.26	181.632	1808.89
7.012	2712.1	235	2947.1		7.012	2440.89	211.5	2652.39		7.012	2034.08	199.75	2233.82		7.012	1627.26	188	1815.26
