# Supplementary material for: Comparative analytical study of suction drum foundation penetration characteristics of guide frame platforms with real measurements
Source: PLoS One. 2024 Feb 29;19(2):e0299647. doi: 10.1371/journal.pone.0299647 (PMC10903861; doi:10.1371/journal.pone.0299647)
Supplement: S1 File — (ZIP) [file pone.0299647.s001.zip › Supporting Information/S2 Data. Fig.13 Negative pressure (suction) versus sinking depth curves for WT06, WT07, WT09, WT18, WT19, WT22, WT29, WT32, WT35, WT44, WT48, WT54 bases.xlsx]

## Sheet: Sheet1
WT06
Theoretical Depths	Uallow	Ureq	Depths(Measured)	Measured suction force	Depths (Numerical)	Numerical simulation of suction power
0	0	0	0	0	0	0
1	46.84	0	1	0	1	0
1.5	48.2	0	1.5	0	1.5	0
2	273.42	0	2	0	2	0
2.5	278.32	0	2.5	0	2.5	0
3	283.22	0	3	0	3	0
3.2	285.18	0	3.2	0	3.35	0
3.5	288.12	21.43	3.5	18.44	4	30
4	293.02	20.83	4	45.27	5	72
4.5	297.92	32.03	4.5	64.48	5.5	100
5	302.82	44.4	5	85.38	6	128
5.5	307.72	60.63	5.5	92	6.5	154
6	312.62	81.09	6	115.02	7	172
6.5	317.52	102.32	6.5	137.89	7.012	178
7	322.42	124.32	7	161.72
WT07
Theoretical Depths	Uallow	Ureq	Depths(Measured)	Measured suction force	Depths (Numerical)	Numerical simulation of suction power
0	0	0	0	0	0	0
1	129.92	0	1	0	1	0
1.5	132.44	0	1.5	0	1.5	0
2	135.18	0	2	0	2	0
2.5	138.26	0	2.5	0	2.5	0
3	141.68	0	3	0	3	0
3.5	145.38	0	3.5	0	3.5	0
4	149.35	0	4	0	4	0
4.5	226.81	0	4.5	0	4.5	0
5	232.53	0	5	0	5	0
5.5	307.72	0	5.5	0	5.5	0
6	312.62	0	6	0	6	0
6.4	316.54	0	6.5	3.58	6.5	0
6.5	317.52	0	7	22.37	6.8	0
7	322.42	16.9	7.5	42.32	7	52
7.5	327.32	35.85	8	62.92	7.5	68
8	332.22	55.4	8.5	84.17	8	72
8.5	337.12	75.56	9	106.04	8.5	104
9	342.02	96.33	9.5	128.51	9	128
9.5	346.92	117.7	10	151.59	9.5	154
10	351.82	139.38	10.5	175.01	10	178
10.5	362.72	161.98			10.83	201
WT09
Theoretical Depths	Uallow	Ureq	Depths(Measured)	Measured suction force	Depths (Numerical)	Numerical simulation of suction power
0	0	0	0	0	0	0
1	46.84	0	1	0	1	0
1.5	48.2	0	1.5	0	1.5	0
2	49.8	0	2	0	2	0
2.5	51.62	0	2.5	0	2.5	0
3	53.62	0	3	0	3	0
3.5	55.62	0	3.5	0	3.5	0
4	170.13	0	4	0	4	0
4.5	170.51	0	4.5	0	4.5	0
5	176.1	0	5	0	5	0
5.5	181.16	0	5.5	0	5.5	0
6	233.56	0	6	0	6	0
6.53	264.46	0	6.53	0	6.53	17
7	268.44	0	7	16.48	7	34
7.5	274.72	17.62	7.5	35.04	7.5	56
8	281.32	35.38	8	54.73	8	78
8.5	288.27	71.83	8.5	115.67	8.5	128
9	295.55	94.42	9	146.58	9	154
					9.3	178
WT18
Theoretical Depths	Uallow	Ureq	Depths(Measured)	Measured suction force	Depths (Numerical)	Numerical simulation of suction power
0	0	0	0	0	0	0
1	19.02	0	1	0	1	0
1.5	74.69	0	1.5	0	1.5	0
2	168.14	0	2	0	2	0
2.5	171.82	0	2.5	0	2.5	0
3	175.92	0	3	0	3	0
3.5	180.38	0	3.5	0	3.5	0
4	185.14	0	4	0	4	0
4.5	154.14	0	4.5	0	4.5	0
5	160.44	0	5	0	5	0
5.5	166.3	0	5.5	0	5.5	0
6	163.05	0	6	0	6	0
6.5	161.94	0	6.5	0	6.38	0
6.68	254.14	0	6.68	0	6.5	14
7	320.46	12.06	7	6.69	7	28
7.5	325.36	29.79	7.5	26.48	7.5	54
8	330.26	48.08	8	45.98	8	78
8.5	335.16	93.02	8.5	128.02	8.5	124
9	340.83	113.59	9	159.36	9	156
					9.21	178
WT19
Theoretical Depths	Uallow	Ureq	Depths(Measured)	Measured suction force	Depths (Numerical)	Numerical simulation of suction power
0	0	0	0	0	0	0
1	65.32	0	1	0	1	0
1.5	66.92	0	1.5	0	1.5	0
2	68.82	0	2	0	2	0
2.5	70.98	0	2.5	0	2.5	0
3	174.16	0	3	0	3	0
3.5	178.76	0	3.5	0	3.5	0
4	183.66	0	4	0	4	0
4.5	215.13	0	4.5	0	4.5	0
5	211.19	0	5	0	5	0
5.5	208	0	5.5	0	5.5	0
6.05	209.4	0	6	0	5.8	0
6.5	210.83	0	6.05	0	6	28
7	213.49	0	6.5	42.82	6.5	54
7.5	330.26	14.42	7	68.64	7	78
8	335.16	20.94	7.5	47.31	7.5	88
			8	71.6	8.26	96
WT22
Theoretical Depths	Uallow	Ureq	Depths(Measured)	Measured suction force	Depths (Numerical)	Numerical simulation of suction power
0	0	0	0	0	0	0
1	37.55	0	1	0	1	0
1.5	38.72	0	1.5	0	1.5	0
2	181.26	0	2	0	2	0
2.5	186.16	0	2.5	0	2.5	0
3	191.06	0	3	0	3	0
3.5	191.32	0	3.5	0	3.5	0
4	192.32	0	4	0	4	0
4.5	192.41	0	4.5	0	4.5	0
5	199.58	0	5	0	5	0
5.5	216.33	0	5.5	0	5.5	0
6.19	192.41	0	6	0	5.83	0
6.5	195.35	0	6.19	0	6	17
7	206.33	8.82	6.5	8.46	6.5	28
7.5	230.3	22.66	7	22.72	7	34
8	281.26	37.49	7.5	37.81	7.5	53
			8	66.57	8	78
					8.231	92
WT29
Theoretical Depths	Uallow	Ureq	Depths(Measured)	Measured suction force	Depths (Numerical)	Numerical simulation of suction power
0	0	0	0	0	0	0
1	74.59	0	1	0	1	0
1.5	76.32	0	1.5	0	1.5	0
2	78.37	0	2	0	2	0
2.5	80.7	0	2.5	0	2.5	0
3	71.78	0	3	0	3	0
3.5	66.73	0	3.5	0	3.5	0
4	64.49	0	4	0	4	0
4.5	64.16	0	4.5	0	4.5	0
5	65.45	0	5	0	5	0
5.5	306.74	0	5.5	0	5.28	0
6	311.64	0	6	0	5.5	14
6.54	316.54	0	6.54	0	6	28
7	321.44	25.01	7	18.8	6.5	54
					7.18	78
WT32
Theoretical Depths	Uallow	Ureq	Depths(Measured)	Measured suction force	Depths (Numerical)	Numerical simulation of suction power
0	0	0	0	0	0	0
1	92.34	0	1	0	1	0
1.5	94.34	0	1.5	0	1.5	0
2	96.7	0	2	0	2	0
2.5	99.38	0	2.5	0	2.5	0
3	93.65	0	3	0	3	0
3.5	96.35	0	3.5	0	3.5	0
4	94.14	0	4	0	4	0
4.5	102.38	0	4.5	0	4.5	0
5	105.62	0	5	0	4.98	0
5.5	109.1	0	5.5	0	5	13
5.66	193.51	0	5.66	0	5.5	26
6	193.76	0	6	15.06	6	38
6.5	196.14	0	6.5	42.77	6.5	52
7	199.77	17.64	7	69.45	7.19	78
WT35
Theoretical Depths	Uallow	Ureq	Depths(Measured)	Measured suction force	Depths (Numerical)	Numerical simulation of suction power
0	0	0	0	0	0	0
1	46.78	0	1	0	1	0
1.5	48.1	0	1.5	0	1.5	0
2	49.66	0	2	0	2	0
2.5	43.18	0	2.5	0	2.5	0
3	40.22	0	3	0	3	0
3.5	39.62	0	3.5	0	3.5	0
4	90.58	0	4	0	4	0
4.5	126.81	0	4.5	0	4.5	0
5	146.14	0	5	0	5.15	0
5.41	149.84	0	5.41	0	5.5	13
5.5	150.76	0	5.5	7.02	6	26
6	156.24	0	6	32.07	6.5	52
6.5	162.49	5.52	6.5	58.98	7	78
7	187.52	24.39	7	87.8	7.5	95
7.5	319.48	29.07	7.5	68.34	8.21	114
8	324.38	56.22	8	97.02
WT44
Theoretical Depths	Uallow	Ureq	Depths(Measured)	Measured suction force	Depths (Numerical)	Numerical simulation of suction power
0	0	0	0	0	0	0
1	55.95	0	1	0	1	0
1.5	57.24	0	1.5	0	1.5	0
2	58.78	0	2	0	2	0
2.5	60.5	0	2.5	0	2.5	0
3	62.5	0	3	0	3	0
3.5	64.46	0	3.5	0	3.5	0
4	80.86	0	4	0	4	0
4.5	109.2	0	4.5	0	4.5	0
5	158.96	0	5	0	5	0
5.5	160.92	0	5.5	0	5.5	0
6	163.93	0	6	0	5.8	0
6.54	167.91	0	6.54	0	6	14
7	172.75	0	7	17.46	6.5	33
					7.14	54
WT48
Theoretical Depths	Uallow	Ureq	Depths(Measured)	Measured suction force	Depths (Numerical)	Numerical simulation of suction power
0	0	0	0	0	0	0
1	74.53	0	1	0	1	0
1.5	76.19	0	1.5	0	1.5	0
2	78.14	0	2	0	2	0
2.5	80.35	0	2.5	0	2.5	0
3	82.78	0	3	0	3	0
3.5	85.44	0	3.5	0	3.5	0
4	108.32	0	4	0	4	0
4.5	125.16	0	4.5	0	4.5	0
5	161.34	0	5	0	4.8	0
5.34	184.19	0	5.34	0	5	13
5.5	184.97	0	5.5	7.01	5.5	26
6	187.12	0	6	30.97	6	52
6.3	188.52	0	6.3	49.56	6.41	72
WT54
Theoretical Depths	Uallow	Ureq	Depths(Measured)	Measured suction force	Depths (Numerical)	Numerical simulation of suction power
0	0	0	0	0	0	0
1	73.96	0	1	0	1	0
1.5	75.62	0	1.5	0	1.5	0
2	77.6	0	2	0	2	0
2.5	79.84	0	2.5	0	2.5	0
3	173.66	0	3	0	3	0
3.5	177.84	0	3.5	0	3.5	0
4	182.3	0	4	0	4	0
4.5	187.05	0	4.5	0	4.5	0
5	192.09	0	5	0	5	0
5.5	197.42	0	5.5	0	5.5	0
6	294.36	0	6	0	6	0
6.5	301.53	0	6.5	0	6.5	0
7.1	309.04	0	7.1	0	6.8	0
7.5	316.76	9.95	7.5	13.06	7	13
8	324.72	25.94	8	30.43	7.5	26
8.5	333	42.61	8.5	48.15	8	52
9	340.06	59.72	9	66.21	8.5	78
					9.15	104
